# Supplementary material for: Genome-wide association and genotype by environment interactions for growth traits in U.S. Red Angus cattle
Source: BMC Genomics. 2022 Jul 16;23:517. doi: 10.1186/s12864-022-08667-6 (PMC9287884; doi:10.1186/s12864-022-08667-6)
Supplement: Supplementary file 1 — Additional file 1: Description and acronym definitions for summary data. Summary data for all genome-wide association analyses (GWAA) and genotype-by-environment genome-wide association analyses (GxE GWAA) performed for bovine birth weight, weaning weight, and yearling weight in tabular format. [file 12864_2022_8667_MOESM1_ESM.xlsx]

## Sheet: BW_GWAA
SNP Position	CHR	BP	Rounded Mb	MAF	Regression Beta	P-Value	PVE
6:37991751	6	37991751	38	0.283	-3.12306	1.12436e-68	6.46991e-06
6:37987337	6	37987337	38	0.283	-3.04724	1.03448e-65	6.79584e-06
6:37996786	6	37996786	38	0.283	-3.04724	1.03448e-65	6.79584e-06
6:38001622	6	38001622	38	0.283	-3.0463	1.19224e-65	6.80003e-06
6:37974974	6	37974974	38	0.284	-3.03471	2.84443e-65	6.85205e-06
6:37822623	6	37822623	38	0.368	2.54993	2.93834e-55	9.70136e-06
6:37521235	6	37521235	38	0.36	-2.3488	1.2961e-50	1.14318e-05
6:37343379	6	37343379	37	0.359	-2.30212	1.84468e-48	1.19004e-05
6:37418164	6	37418164	37	0.359	-2.28625	1.93479e-48	1.20658e-05
6:37211057	6	37211057	37	0.329	-2.22937	7.18099e-45	1.26902e-05
6:37214068	6	37214068	37	0.329	-2.22937	7.18099e-45	1.26902e-05
6:37221776	6	37221776	37	0.329	-2.22414	8.91148e-45	1.27499e-05
6:38005805	6	38005805	38	0.344	-2.22605	1.78311e-43	1.2729e-05
6:37978037	6	37978037	38	0.343	-2.23123	2.87971e-43	1.26704e-05
14:23329375	14	23329375	23	0.11	2.79967	1.68971e-39	8.05582e-06
14:23298062	14	23298062	23	0.11	2.77297	6.52244e-39	8.21165e-06
6:37934272	6	37934272	38	0.431	-1.99174	9.70472e-39	1.58959e-05
6:37683699	6	37683699	38	0.455	-1.90674	1.15698e-38	1.73407e-05
14:23278232	14	23278232	23	0.11	2.72481	8.67967e-38	8.50442e-06
6:37435861	6	37435861	37	0.454	-1.87489	1.13846e-37	1.79344e-05
6:37300872	6	37300872	37	0.454	-1.8753	2.83781e-37	1.79273e-05
6:37432458	6	37432458	37	0.454	-1.86504	3.40762e-37	1.81246e-05
6:37374314	6	37374314	37	0.453	-1.86853	4.314e-37	1.80572e-05
6:37302499	6	37302499	37	0.453	-1.86021	5.39745e-37	1.82188e-05
6:37305466	6	37305466	37	0.453	-1.85971	5.52354e-37	1.82285e-05
6:37301959	6	37301959	37	0.453	-1.85396	9.16491e-37	1.83419e-05
6:37919045	6	37919045	38	0.335	-1.98713	1.15457e-36	1.59722e-05
6:37395313	6	37395313	37	0.453	-1.83855	3.18843e-36	1.86506e-05
6:37396789	6	37396789	37	0.453	-1.83855	3.18843e-36	1.86506e-05
6:37403224	6	37403224	37	0.453	-1.83922	3.74377e-36	1.86372e-05
6:37400741	6	37400741	37	0.454	-1.8309	9.02644e-36	1.8807e-05
6:37489614	6	37489614	37	0.464	-1.87059	9.89167e-36	1.80196e-05
6:37516151	6	37516151	38	0.463	-1.86383	5.07298e-35	1.81513e-05
6:37463709	6	37463709	37	0.464	-1.83687	1.11217e-34	1.86872e-05
6:37458923	6	37458923	37	0.464	-1.83665	1.40766e-34	1.86916e-05
14:23221714	14	23221714	23	0.109	2.55701	2.85423e-34	9.65691e-06
14:23338890	14	23338890	23	0.111	2.52799	3.62433e-34	9.87961e-06
6:37412062	6	37412062	37	0.465	-1.82517	5.54516e-34	1.8928e-05
6:37391915	6	37391915	37	0.464	-1.82219	8.8267e-34	1.89899e-05
6:37321049	6	37321049	37	0.464	-1.82155	9.38243e-34	1.90033e-05
6:37324718	6	37324718	37	0.464	-1.81765	9.60912e-34	1.90848e-05
6:37384356	6	37384356	37	0.464	-1.81573	1.13053e-33	1.91252e-05
6:37377606	6	37377606	37	0.464	-1.81374	1.26987e-33	1.91672e-05
6:37331712	6	37331712	37	0.464	-1.81196	1.55185e-33	1.92048e-05
6:37340937	6	37340937	37	0.464	-1.81196	1.55185e-33	1.92048e-05
6:37342568	6	37342568	37	0.464	-1.81196	1.55185e-33	1.92048e-05
6:37345508	6	37345508	37	0.464	-1.81196	1.55185e-33	1.92048e-05
6:37436347	6	37436347	37	0.464	-1.80664	1.58649e-33	1.93178e-05
6:37444900	6	37444900	37	0.464	-1.80664	1.58649e-33	1.93178e-05
6:37373314	6	37373314	37	0.464	-1.80791	2.44029e-33	1.9291e-05
6:37313503	6	37313503	37	0.464	-1.7993	3.6831e-33	1.9476e-05
6:37314183	6	37314183	37	0.464	-1.7993	3.6831e-33	1.9476e-05
6:37317695	6	37317695	37	0.464	-1.7993	3.6831e-33	1.9476e-05
6:37303264	6	37303264	37	0.464	-1.79497	4.11548e-33	1.95699e-05
6:37407653	6	37407653	37	0.464	-1.80174	4.97394e-33	1.94236e-05
6:37349144	6	37349144	37	0.464	-1.79294	5.57843e-33	1.96144e-05
6:37359765	6	37359765	37	0.464	-1.79294	5.57843e-33	1.96144e-05
6:37369380	6	37369380	37	0.464	-1.79294	5.57843e-33	1.96144e-05
6:37354945	6	37354945	37	0.464	-1.79237	5.77703e-33	1.96268e-05
6:37374718	6	37374718	37	0.464	-1.79783	6.32058e-33	1.95081e-05
6:37393949	6	37393949	37	0.464	-1.79249	6.77889e-33	1.96243e-05
6:37293699	6	37293699	37	0.464	-1.79221	7.10169e-33	1.96304e-05
6:37300810	6	37300810	37	0.464	-1.78208	1.58314e-32	1.98543e-05
6:37297426	6	37297426	37	0.464	-1.7809	1.69243e-32	1.98804e-05
6:37298725	6	37298725	37	0.464	-1.7809	1.69243e-32	1.98804e-05
6:37282356	6	37282356	37	0.465	-1.75823	4.68075e-32	2.03958e-05
20:4985523	20	4985523	5	0.436	1.81521	4.68146e-32	1.91388e-05
14:23254639	14	23254639	23	0.104	2.44817	4.84331e-32	1.05344e-05
6:37142174	6	37142174	37	0.445	1.77485	5.32016e-32	2.00168e-05
20:5008911	20	5008911	5	0.434	-1.8125	1.78585e-31	1.9197e-05
14:23300304	14	23300304	23	0.087	2.61308	4.73129e-30	9.24913e-06
20:4982228	20	4982228	5	0.436	1.71174	9.17439e-30	2.15204e-05
14:23128784	14	23128784	23	0.106	2.42423	9.58468e-30	1.07444e-05
20:4993558	20	4993558	5	0.437	-1.69153	3.79375e-29	2.20375e-05
6:37347130	6	37347130	37	0.499	-1.43733	6.76481e-29	3.04903e-05
20:4964757	20	4964757	5	0.439	1.6885	6.87496e-29	2.2117e-05
20:4975337	20	4975337	5	0.439	1.68891	7.22411e-29	2.21064e-05
14:23029146	14	23029146	23	0.106	2.38644	1.07765e-28	1.10874e-05
20:5009598	20	5009598	5	0.436	-1.68022	1.4191e-28	2.23357e-05
20:4965760	20	4965760	5	0.439	1.67948	1.49354e-28	2.23553e-05
20:5008738	20	5008738	5	0.437	-1.67379	1.5305e-28	2.25072e-05
14:23441010	14	23441010	23	0.083	2.61191	2.41357e-28	9.25812e-06
14:23285130	14	23285130	23	0.094	2.16309	2.79924e-28	1.34917e-05
14:23476194	14	23476194	23	0.082	2.61209	8.71065e-28	9.25705e-06
6:37838622	6	37838622	38	0.48	1.62079	1.18643e-27	2.40011e-05
14:23457130	14	23457130	23	0.084	2.52324	2.14343e-27	9.91982e-06
6:38047861	6	38047861	38	0.364	1.5955	3.39314e-27	2.47672e-05
6:36355574	6	36355574	36	0.219	-2.26675	6.97824e-27	1.22887e-05
6:37810505	6	37810505	38	0.487	1.56639	8.88206e-27	2.56947e-05
6:37804003	6	37804003	38	0.488	1.56283	9.73734e-27	2.58116e-05
6:37796921	6	37796921	38	0.487	1.5634	1.00409e-26	2.5793e-05
6:37652729	6	37652729	38	0.485	-1.4429	1.17227e-26	3.02654e-05
14:23815882	14	23815882	24	0.113	2.14258	1.23685e-26	1.37521e-05
6:37218423	6	37218423	37	0.411	-1.53129	1.38201e-26	2.68832e-05
14:23813640	14	23813640	24	0.113	-2.14034	1.39404e-26	1.37809e-05
6:37219372	6	37219372	37	0.411	-1.53056	1.45857e-26	2.69088e-05
14:23844811	14	23844811	24	0.113	2.13954	1.5324e-26	1.37913e-05
14:23847474	14	23847474	24	0.113	2.13954	1.5324e-26	1.37913e-05
6:37819224	6	37819224	38	0.487	1.55996	1.58318e-26	2.59071e-05
6:37821595	6	37821595	38	0.487	1.55996	1.58318e-26	2.59071e-05
6:37831626	6	37831626	38	0.487	1.55996	1.58318e-26	2.59071e-05
14:23724411	14	23724411	24	0.099	2.28883	2.08828e-26	1.20534e-05
14:23820561	14	23820561	24	0.113	2.13128	2.21572e-26	1.38984e-05
14:23850764	14	23850764	24	0.115	-2.14227	2.25488e-26	1.37564e-05
14:23822296	14	23822296	24	0.113	-2.13157	3.28565e-26	1.38948e-05
14:23851893	14	23851893	24	0.115	-2.13122	3.99998e-26	1.38994e-05
14:23858267	14	23858267	24	0.115	-2.13122	3.99998e-26	1.38994e-05
14:23859500	14	23859500	24	0.115	-2.13122	3.99998e-26	1.38994e-05
14:23848931	14	23848931	24	0.113	-2.12571	4.00029e-26	1.39715e-05
14:22989880	14	22989880	23	0.097	-2.33376	4.11727e-26	1.15945e-05
14:22980799	14	22980799	23	0.097	2.32972	4.83486e-26	1.16348e-05
6:37815615	6	37815615	38	0.487	1.54335	5.13135e-26	2.64677e-05
14:23232498	14	23232498	23	0.098	2.0929	5.27239e-26	1.44124e-05
6:37811600	6	37811600	38	0.487	1.54246	5.30249e-26	2.64984e-05
14:23828765	14	23828765	24	0.116	-2.12538	5.30617e-26	1.39759e-05
14:23829066	14	23829066	24	0.115	-2.12551	5.93703e-26	1.39742e-05
14:23829978	14	23829978	24	0.115	-2.12551	5.93703e-26	1.39742e-05
14:23831133	14	23831133	24	0.115	-2.12551	5.93703e-26	1.39742e-05
14:23834262	14	23834262	24	0.115	-2.12551	5.93703e-26	1.39742e-05
14:23837002	14	23837002	24	0.115	-2.12551	5.93703e-26	1.39742e-05
14:23839177	14	23839177	24	0.115	-2.12406	6.48669e-26	1.39933e-05
6:37818195	6	37818195	38	0.488	1.5369	8.06994e-26	2.66902e-05
6:37813572	6	37813572	38	0.487	1.53557	8.528e-26	2.67365e-05
6:37816231	6	37816231	38	0.487	1.53557	8.528e-26	2.67365e-05
6:37812521	6	37812521	38	0.487	1.53289	1.09723e-25	2.68301e-05
6:37814928	6	37814928	38	0.487	1.53289	1.09723e-25	2.68301e-05
14:23851568	14	23851568	24	0.116	-2.1096	1.15742e-25	1.41857e-05
14:23852451	14	23852451	24	0.115	-2.09645	1.39876e-25	1.43641e-05
6:37234954	6	37234954	37	0.421	-1.51046	1.47191e-25	2.76308e-05
14:22999212	14	22999212	23	0.112	2.17223	1.98379e-25	1.33809e-05
6:37817589	6	37817589	38	0.487	1.52795	2.04031e-25	2.70042e-05
6:38131158	6	38131158	38	0.403	-1.57588	2.30852e-25	2.53912e-05
14:23863435	14	23863435	24	0.115	-2.07642	5.11686e-25	1.46426e-05
6:36700131	6	36700131	37	0.455	-1.47787	5.49074e-25	2.88611e-05
14:23262536	14	23262536	23	0.092	2.01266	7.53396e-25	1.55837e-05
6:37138139	6	37138139	37	0.457	1.50146	8.31537e-25	2.79647e-05
6:37232142	6	37232142	37	0.421	-1.47711	1.15451e-24	2.88922e-05
14:23257183	14	23257183	23	0.092	2.00494	1.24412e-24	1.5704e-05
14:22986080	14	22986080	23	0.099	2.20037	1.97034e-24	1.30421e-05
14:23784341	14	23784341	24	0.102	-2.13838	2.09718e-24	1.38081e-05
20:4937075	20	4937075	5	0.443	-1.55087	2.39751e-24	2.62176e-05
14:23789565	14	23789565	24	0.102	2.1318	2.77901e-24	1.38935e-05
14:23783063	14	23783063	24	0.102	-2.12735	3.52383e-24	1.39516e-05
6:37921723	6	37921723	38	0.484	-1.46399	5.03113e-24	2.94131e-05
20:4936772	20	4936772	5	0.444	1.51641	1.08188e-23	2.74216e-05
6:38026545	6	38026545	38	0.375	-1.45083	1.25495e-23	2.99492e-05
20:4971831	20	4971831	5	0.469	1.4258	1.42155e-23	3.10068e-05
20:4940782	20	4940782	5	0.45	-1.47754	1.43869e-23	2.88798e-05
20:4938885	20	4938885	5	0.45	-1.47513	1.64262e-23	2.89741e-05
20:4944507	20	4944507	5	0.45	-1.47513	1.64262e-23	2.89741e-05
20:4927232	20	4927232	5	0.444	-1.50923	1.67203e-23	2.76831e-05
20:4685771	20	4685771	5	0.445	1.51612	1.85053e-23	2.74327e-05
14:23246004	14	23246004	23	0.091	1.95598	2.34283e-23	1.65002e-05
14:23823651	14	23823651	24	0.117	1.91985	2.88108e-23	1.71261e-05
14:23826318	14	23826318	24	0.119	-1.91559	3.19652e-23	1.72024e-05
20:4706719	20	4706719	5	0.445	1.51527	3.3277e-23	2.74646e-05
14:23827476	14	23827476	24	0.119	-1.91181	4.056e-23	1.72704e-05
6:37960313	6	37960313	38	0.484	-1.43384	4.5231e-23	3.06634e-05
6:37965489	6	37965489	38	0.484	-1.43384	4.5231e-23	3.06634e-05
20:4716043	20	4716043	5	0.445	1.49631	7.76673e-23	2.81644e-05
6:38909371	6	38909371	39	0.27	-1.56893	1.63045e-22	2.56246e-05
6:36426554	6	36426554	36	0.435	-1.36767	1.68542e-22	3.36951e-05
20:4936035	20	4936035	5	0.45	-1.44154	1.88193e-22	3.03401e-05
6:36441375	6	36441375	36	0.423	-1.37462	2.44312e-22	3.33574e-05
6:36427342	6	36427342	36	0.428	-1.35536	3.46712e-22	3.43098e-05
6:36430013	6	36430013	36	0.429	-1.34743	5.21246e-22	3.47144e-05
6:37741893	6	37741893	38	0.484	-1.33035	5.37163e-22	3.56084e-05
6:37752740	6	37752740	38	0.484	-1.3237	7.1945e-22	3.59669e-05
6:37749840	6	37749840	38	0.484	-1.32303	9.3969e-22	3.60037e-05
6:37666279	6	37666279	38	0.384	-1.28616	1.77084e-21	3.8092e-05
14:22968925	14	22968925	23	0.103	1.99786	2.66509e-21	1.58191e-05
14:22950339	14	22950339	23	0.105	1.95878	3.98298e-21	1.64559e-05
14:22952187	14	22952187	23	0.104	1.98251	4.16253e-21	1.60648e-05
14:22922271	14	22922271	23	0.103	-1.98279	4.24606e-21	1.60604e-05
14:22982433	14	22982433	23	0.092	2.05589	4.82653e-21	1.49401e-05
14:22963956	14	22963956	23	0.105	1.95167	5.3609e-21	1.6576e-05
20:4666775	20	4666775	5	0.43	-1.45344	6.10012e-21	2.98532e-05
14:22916046	14	22916046	23	0.104	1.96745	6.19332e-21	1.63116e-05
14:22910309	14	22910309	23	0.103	1.96089	1.13889e-20	1.64211e-05
14:22872231	14	22872231	23	0.101	1.96469	1.29099e-20	1.63579e-05
14:22861656	14	22861656	23	0.103	1.94707	1.41955e-20	1.66549e-05
14:22839488	14	22839488	23	0.104	-1.93875	1.61779e-20	1.67979e-05
14:22899088	14	22899088	23	0.098	1.87556	1.85007e-20	1.79473e-05
14:22900130	14	22900130	23	0.104	1.92771	2.46571e-20	1.69909e-05
6:38023878	6	38023878	38	0.366	-1.33608	2.5902e-20	3.53143e-05
14:22867321	14	22867321	23	0.102	1.90369	4.13884e-20	1.74221e-05
14:22830132	14	22830132	23	0.095	1.85421	4.95325e-20	1.83628e-05
14:22905542	14	22905542	23	0.09	1.8962	5.16208e-20	1.75597e-05
14:22879602	14	22879602	23	0.09	-1.89281	5.46292e-20	1.76227e-05
14:22896212	14	22896212	23	0.103	1.89173	6.56831e-20	1.7643e-05
14:22906023	14	22906023	23	0.095	1.84557	6.69215e-20	1.85352e-05
6:36563183	6	36563183	37	0.379	1.3479	7.58883e-20	3.47022e-05
6:36568261	6	36568261	37	0.379	1.3479	7.58883e-20	3.47022e-05
6:36572899	6	36572899	37	0.379	1.3479	7.58883e-20	3.47022e-05
20:4709731	20	4709731	5	0.457	1.35392	7.88709e-20	3.43953e-05
14:22941327	14	22941327	23	0.096	1.83975	9.1937e-20	1.86526e-05
14:22933624	14	22933624	23	0.098	-1.838	1.10842e-19	1.86882e-05
14:22956517	14	22956517	23	0.101	1.91483	1.15699e-19	1.72207e-05
6:36126762	6	36126762	36	0.326	-1.51644	2.03464e-19	2.74352e-05
14:23811461	14	23811461	24	0.176	1.54549	2.48688e-19	2.64161e-05
14:22888105	14	22888105	23	0.091	1.84591	2.80615e-19	1.85293e-05
6:36483188	6	36483188	36	0.462	1.29804	5.89312e-19	3.74163e-05
6:36489959	6	36489959	36	0.462	1.29804	5.89312e-19	3.74163e-05
14:22875389	14	22875389	23	0.098	1.86704	6.24619e-19	1.81135e-05
14:23866325	14	23866325	24	0.178	-1.53133	1.0942e-18	2.69078e-05
14:22956708	14	22956708	23	0.097	1.90312	1.36328e-18	1.74346e-05
14:23812225	14	23812225	24	0.176	-1.54304	1.37386e-18	2.65021e-05
14:23820136	14	23820136	24	0.175	1.53458	2.12571e-18	2.67952e-05
14:23215929	14	23215929	23	0.153	1.4945	3.15243e-18	2.82493e-05
14:23905904	14	23905904	24	0.178	-1.51455	5.31207e-18	2.75087e-05
14:23932785	14	23932785	24	0.178	-1.51197	5.52551e-18	2.76025e-05
14:23859931	14	23859931	24	0.178	-1.51496	6.28413e-18	2.7494e-05
14:23942323	14	23942323	24	0.163	1.52889	7.13589e-18	2.69964e-05
14:23880302	14	23880302	24	0.178	-1.50993	7.27819e-18	2.76771e-05
7:90807032	7	90807032	91	0.263	1.33851	8.02781e-18	3.52007e-05
7:90808188	7	90808188	91	0.263	1.33851	8.02781e-18	3.52007e-05
14:23926742	14	23926742	24	0.163	1.5194	1.08697e-17	2.73344e-05
14:23917560	14	23917560	24	0.164	1.51576	1.58681e-17	2.74665e-05
7:90791131	7	90791131	91	0.263	1.32416	1.89812e-17	3.59681e-05
7:90819463	7	90819463	91	0.264	1.32531	1.94209e-17	3.59057e-05
6:37243159	6	37243159	37	0.498	-1.1664	2.46993e-17	4.63219e-05
6:37243677	6	37243677	37	0.498	-1.1664	2.46993e-17	4.63219e-05
14:23933533	14	23933533	24	0.163	1.49114	3.68493e-17	2.83802e-05
14:23919699	14	23919699	24	0.163	1.48827	4.12001e-17	2.84899e-05
6:37929882	6	37929882	38	0.457	-1.16731	5.06821e-17	4.62528e-05
7:90827178	7	90827178	91	0.265	1.30402	5.4317e-17	3.70874e-05
7:90824804	7	90824804	91	0.265	1.30497	5.44932e-17	3.70337e-05
7:90825887	7	90825887	91	0.265	1.30497	5.44932e-17	3.70337e-05
7:90845941	7	90845941	91	0.264	1.30585	6.22714e-17	3.69845e-05
14:23937950	14	23937950	24	0.163	1.48869	6.48108e-17	2.84746e-05
6:36706370	6	36706370	37	0.481	1.13293	9.26615e-17	4.90956e-05
20:4922714	20	4922714	5	0.477	-1.18203	9.86066e-17	4.51147e-05
20:4885163	20	4885163	5	0.479	1.18649	9.88916e-17	4.47769e-05
7:90808858	7	90808858	91	0.262	1.28984	1.0422e-16	3.79073e-05
7:90887932	7	90887932	91	0.264	1.28864	1.36919e-16	3.79784e-05
6:37990808	6	37990808	38	0.457	-1.14679	1.69653e-16	4.79227e-05
20:4854589	20	4854589	5	0.48	-1.18094	1.81115e-16	4.52002e-05
20:4883602	20	4883602	5	0.479	1.17728	2.15352e-16	4.54815e-05
7:90855265	7	90855265	91	0.264	1.2795	2.23013e-16	3.85226e-05
20:4999156	20	4999156	5	0.492	1.11016	2.63443e-16	5.11288e-05
6:36433181	6	36433181	36	0.375	-1.19569	3.03695e-16	4.40973e-05
20:4846348	20	4846348	5	0.478	-1.16027	5.22343e-16	4.6824e-05
20:4851612	20	4851612	5	0.478	-1.16027	5.22343e-16	4.6824e-05
20:4981159	20	4981159	5	0.49	1.09364	5.70649e-16	5.26836e-05
6:37049538	6	37049538	37	0.488	-1.13635	6.02081e-16	4.88105e-05
20:4626150	20	4626150	5	0.422	1.24126	6.37696e-16	4.09301e-05
20:5575983	20	5575983	6	0.382	-1.37168	7.55852e-16	3.35332e-05
20:4842019	20	4842019	5	0.478	1.15352	7.62435e-16	4.73742e-05
6:38139495	6	38139495	38	0.47	-1.14794	8.00313e-16	4.78339e-05
6:38140681	6	38140681	38	0.47	-1.14794	8.00313e-16	4.78339e-05
6:37719635	6	37719635	38	0.425	-1.06395	1.26363e-15	5.56592e-05
6:37709725	6	37709725	38	0.425	-1.06355	1.28583e-15	5.57012e-05
14:23971515	14	23971515	24	0.151	1.44701	1.43134e-15	3.01406e-05
6:34714956	6	34714956	35	0.317	-1.30541	1.46816e-15	3.70175e-05
6:37245497	6	37245497	37	0.487	-1.08749	2.51257e-15	5.32878e-05
6:36876580	6	36876580	37	0.478	-1.10084	2.59596e-15	5.2007e-05
20:4863651	20	4863651	5	0.43	-1.06472	2.64873e-15	5.55832e-05
20:5820724	20	5820724	6	0.385	-1.33378	3.6511e-15	3.54653e-05
6:39832870	6	39832870	40	0.06	2.00232	3.90134e-15	1.57557e-05
20:4850816	20	4850816	5	0.429	-1.0591	3.91308e-15	5.61756e-05
20:4753160	20	4753160	5	0.479	-1.12599	4.03757e-15	4.97198e-05
14:23981200	14	23981200	24	0.156	1.39583	4.47093e-15	3.23892e-05
20:4812157	20	4812157	5	0.472	-1.10943	4.8507e-15	5.12105e-05
20:4797785	20	4797785	5	0.472	1.1107	4.90593e-15	5.10946e-05
7:90653119	7	90653119	91	0.24	1.21115	5.34447e-15	4.29921e-05
7:90652077	7	90652077	91	0.24	1.21035	5.61105e-15	4.3049e-05
14:23981591	14	23981591	24	0.155	1.40125	5.82739e-15	3.21401e-05
6:37902755	6	37902755	38	0.466	1.11342	6.49249e-15	5.08473e-05
6:37905296	6	37905296	38	0.466	1.11314	6.59586e-15	5.08728e-05
7:90688919	7	90688919	91	0.24	1.21532	6.72687e-15	4.26991e-05
6:37777797	6	37777797	38	0.331	-1.18735	6.75422e-15	4.47292e-05
20:4751162	20	4751162	5	0.473	1.10209	7.7082e-15	5.18957e-05
7:90930739	7	90930739	91	0.245	1.2279	8.1006e-15	4.18317e-05
6:37588140	6	37588140	38	0.211	-1.20169	1.20836e-14	4.36733e-05
7:90689839	7	90689839	91	0.241	1.19982	1.37252e-14	4.38095e-05
6:37908478	6	37908478	38	0.466	1.09984	1.41171e-14	5.21102e-05
20:4758722	20	4758722	5	0.473	1.08618	1.81131e-14	5.34271e-05
7:90830012	7	90830012	91	0.243	1.19125	1.91251e-14	4.44413e-05
7:90832681	7	90832681	91	0.243	1.19125	1.91251e-14	4.44413e-05
7:90844254	7	90844254	91	0.243	1.19125	1.91251e-14	4.44413e-05
7:90844723	7	90844723	91	0.243	1.19125	1.91251e-14	4.44413e-05
6:38884033	6	38884033	39	0.234	1.34525	1.93001e-14	3.48688e-05
6:37270930	6	37270930	37	0.487	-1.08205	1.93156e-14	5.38348e-05
7:90756120	7	90756120	91	0.239	1.17404	2.20007e-14	4.57511e-05
6:39881993	6	39881993	40	0.061	-1.91553	2.38882e-14	1.72153e-05
6:37252978	6	37252978	37	0.486	-1.0715	2.4888e-14	5.48976e-05
7:90882079	7	90882079	91	0.242	1.18437	2.61157e-14	4.49589e-05
20:4736819	20	4736819	5	0.424	-1.01826	2.63031e-14	6.07687e-05
20:4695886	20	4695886	5	0.471	-1.0708	2.66328e-14	5.49698e-05
20:4640234	20	4640234	5	0.499	-1.09601	2.75739e-14	5.24781e-05
7:90689320	7	90689320	91	0.237	1.17665	3.61062e-14	4.55508e-05
6:36743854	6	36743854	37	0.43	1.06247	3.91305e-14	5.58344e-05
6:37599145	6	37599145	38	0.212	-1.17676	4.53337e-14	4.55433e-05
20:4644327	20	4644327	5	0.5	-1.08388	4.68746e-14	5.36587e-05
6:38141833	6	38141833	38	0.362	-1.19064	4.81968e-14	4.44908e-05
6:38144195	6	38144195	38	0.362	-1.19064	4.81968e-14	4.44908e-05
6:38498233	6	38498233	38	0.18	1.50708	4.878e-14	2.77952e-05
6:36546810	6	36546810	37	0.452	1.09084	5.39419e-14	5.29791e-05
6:36525201	6	36525201	37	0.451	1.09072	5.60758e-14	5.29903e-05
6:36528073	6	36528073	37	0.451	1.09072	5.60758e-14	5.29903e-05
6:36530627	6	36530627	37	0.451	1.09072	5.60758e-14	5.29903e-05
6:36524227	6	36524227	37	0.451	1.09068	5.63296e-14	5.29945e-05
20:4652157	20	4652157	5	0.498	1.08447	6.35549e-14	5.36026e-05
6:36541809	6	36541809	37	0.451	1.08774	6.51909e-14	5.32813e-05
6:36554767	6	36554767	37	0.451	1.08774	6.51909e-14	5.32813e-05
7:90851664	7	90851664	91	0.242	1.16208	8.01196e-14	4.67006e-05
7:90863630	7	90863630	91	0.242	1.16208	8.01196e-14	4.67006e-05
6:36642083	6	36642083	37	0.469	-1.03188	8.28574e-14	5.91877e-05
6:37806387	6	37806387	38	0.376	1.05852	9.52008e-14	5.62563e-05
7:90848788	7	90848788	91	0.241	1.15647	9.72206e-14	4.71543e-05
6:36725781	6	36725781	37	0.391	1.02305	1.15873e-13	6.02135e-05
20:5029189	20	5029189	5	0.44	-1.00707	1.54171e-13	6.21351e-05
6:36555445	6	36555445	37	0.458	1.05889	1.99909e-13	5.62219e-05
7:90747139	7	90747139	91	0.218	1.14196	2.13489e-13	4.83604e-05
20:4732330	20	4732330	5	0.414	-0.975363	3.60406e-13	6.62328e-05
6:36448396	6	36448396	36	0.422	-1.04424	3.6689e-13	5.781e-05
6:34704806	6	34704806	35	0.327	1.14634	4.33263e-13	4.79963e-05
6:34697260	6	34697260	35	0.327	1.13681	5.74298e-13	4.88039e-05
6:34699079	6	34699079	35	0.327	1.13681	5.74298e-13	4.88039e-05
6:37029371	6	37029371	37	0.419	0.953461	5.95641e-13	6.93041e-05
20:4873667	20	4873667	5	0.35	-0.93997	5.98085e-13	7.13003e-05
20:4728470	20	4728470	5	0.414	-0.959684	6.90993e-13	6.84127e-05
7:90730890	7	90730890	91	0.229	1.12018	8.15817e-13	5.02615e-05
6:36545991	6	36545991	37	0.339	1.08952	9.79496e-13	5.31233e-05
6:36534021	6	36534021	37	0.339	1.08787	1.04175e-12	5.32846e-05
6:38116481	6	38116481	38	0.364	-0.987014	1.11515e-12	6.4693e-05
6:36553003	6	36553003	37	0.339	1.08591	1.13058e-12	5.34766e-05
6:38146922	6	38146922	38	0.312	-1.02503	1.14271e-12	5.99978e-05
6:36547369	6	36547369	37	0.339	1.08495	1.21727e-12	5.35714e-05
6:36548326	6	36548326	37	0.339	1.08495	1.21727e-12	5.35714e-05
6:36549240	6	36549240	37	0.339	1.08495	1.21727e-12	5.35714e-05
6:36551432	6	36551432	37	0.339	1.08495	1.21727e-12	5.35714e-05
6:36545330	6	36545330	37	0.339	1.08149	1.34267e-12	5.39141e-05
6:36538542	6	36538542	37	0.339	1.08245	1.36614e-12	5.38194e-05
6:36559590	6	36559590	37	0.333	1.0861	1.45757e-12	5.34591e-05
6:36554153	6	36554153	37	0.339	1.07866	1.56676e-12	5.41977e-05
20:4632190	20	4632190	5	0.485	1.04977	1.72337e-12	5.72139e-05
6:36560708	6	36560708	37	0.333	1.08145	1.81243e-12	5.39203e-05
6:36603958	6	36603958	37	0.4	-1.01708	1.96579e-12	6.09408e-05
6:36550120	6	36550120	37	0.34	1.0712	2.01402e-12	5.49551e-05
20:4152445	20	4152445	4	0.438	-1.08766	2.29578e-12	5.33095e-05
20:4156663	20	4156663	4	0.438	-1.08766	2.29578e-12	5.33095e-05
6:38114717	6	38114717	38	0.365	-0.970989	2.51025e-12	6.68458e-05
7:90812065	7	90812065	91	0.186	1.12093	3.27389e-12	5.02014e-05
20:5703147	20	5703147	6	0.417	1.04695	3.34316e-12	5.75266e-05
6:38114161	6	38114161	38	0.365	-0.964844	3.41657e-12	6.76999e-05
7:90814682	7	90814682	91	0.186	1.11856	3.61045e-12	5.04139e-05
7:90874783	7	90874783	91	0.218	1.08543	3.72844e-12	5.3531e-05
20:4623044	20	4623044	5	0.483	1.02676	3.74998e-12	5.98047e-05
20:4624342	20	4624342	5	0.483	1.02676	3.74998e-12	5.98047e-05
20:4627062	20	4627062	5	0.483	1.02676	3.74998e-12	5.98047e-05
20:4633087	20	4633087	5	0.483	1.02602	3.82836e-12	5.98914e-05
7:90809865	7	90809865	91	0.186	1.11742	3.83659e-12	5.05172e-05
20:4620871	20	4620871	5	0.483	1.02299	4.31549e-12	6.02459e-05
20:4632251	20	4632251	5	0.483	1.02141	4.83789e-12	6.04327e-05
20:4638284	20	4638284	5	0.483	1.02088	4.90255e-12	6.04952e-05
20:4634657	20	4634657	5	0.483	-1.01946	5.30241e-12	6.06648e-05
20:4635990	20	4635990	5	0.483	1.01946	5.30241e-12	6.06648e-05
20:4629783	20	4629783	5	0.483	1.0181	5.49612e-12	6.08264e-05
20:4628239	20	4628239	5	0.483	1.01765	5.56171e-12	6.08794e-05
20:4630761	20	4630761	5	0.483	1.01765	5.56171e-12	6.08794e-05
7:90815763	7	90815763	91	0.186	1.10757	5.73708e-12	5.1419e-05
20:4637679	20	4637679	5	0.483	1.01728	5.8122e-12	6.0924e-05
6:37248754	6	37248754	37	0.311	-1.02956	6.63177e-12	5.94846e-05
7:90837899	7	90837899	91	0.219	1.05983	7.11744e-12	5.61445e-05
7:90734878	7	90734878	91	0.22	1.07899	7.38089e-12	5.4174e-05
6:41224857	6	41224857	41	0.264	1.17146	8.56401e-12	4.59772e-05
7:90821986	7	90821986	91	0.186	1.09542	9.6836e-12	5.25666e-05
7:90823320	7	90823320	91	0.186	1.09542	9.6836e-12	5.25666e-05
6:38042337	6	38042337	38	0.498	0.950286	9.83414e-12	6.97932e-05
7:90932729	7	90932729	91	0.219	1.06432	1.23914e-11	5.56767e-05
6:38630406	6	38630406	39	0.427	-0.901139	1.29246e-11	7.75887e-05
6:34766756	6	34766756	35	0.286	-1.16381	1.45427e-11	4.65845e-05
6:36629387	6	36629387	37	0.384	-0.967097	1.54037e-11	6.73993e-05
6:34775769	6	34775769	35	0.286	-1.15492	1.54646e-11	4.73031e-05
6:36643100	6	36643100	37	0.384	-0.96676	1.54762e-11	6.74462e-05
6:36619708	6	36619708	37	0.384	-0.967362	1.55086e-11	6.73626e-05
6:34767095	6	34767095	35	0.287	-1.15835	1.67919e-11	4.70244e-05
6:34767134	6	34767134	35	0.287	-1.1562	1.76836e-11	4.71993e-05
6:38028236	6	38028236	38	0.498	0.935035	2.04454e-11	7.20882e-05
6:34769714	6	34769714	35	0.286	-1.14758	2.07449e-11	4.79106e-05
6:38045727	6	38045727	38	0.498	0.934825	2.07935e-11	7.21206e-05
6:41229390	6	41229390	41	0.263	1.12205	2.08651e-11	5.01101e-05
6:38827004	6	38827004	39	0.396	0.865274	2.12245e-11	8.41355e-05
6:38038404	6	38038404	38	0.498	0.933716	2.19958e-11	7.22921e-05
7:90622467	7	90622467	91	0.43	-0.955342	2.41086e-11	6.9067e-05
6:34501180	6	34501180	35	0.302	-1.0967	3.12801e-11	5.24502e-05
20:4601407	20	4601407	5	0.484	-0.973541	3.36514e-11	6.65194e-05
6:38093634	6	38093634	38	0.392	-0.962025	3.43936e-11	6.81169e-05
6:38101292	6	38101292	38	0.392	-0.962025	3.43936e-11	6.81169e-05
6:40741163	6	40741163	41	0.444	-0.897372	4.62745e-11	7.82544e-05
6:36978273	6	36978273	37	0.473	-0.829777	4.6836e-11	9.14708e-05
6:39855658	6	39855658	40	0.049	1.81277	5.62077e-11	1.92259e-05
6:38089862	6	38089862	38	0.392	-0.950778	6.41319e-11	6.9739e-05
7:90822601	7	90822601	91	0.189	1.02989	7.41229e-11	5.94635e-05
6:36958728	6	36958728	37	0.472	-0.821586	7.8662e-11	9.33051e-05
7:90694438	7	90694438	91	0.43	-0.923657	8.26827e-11	7.38841e-05
6:36481837	6	36481837	36	0.415	0.958444	8.87987e-11	6.86341e-05
6:38273065	6	38273065	38	0.349	-0.980183	9.78522e-11	6.56326e-05
6:34763710	6	34763710	35	0.301	1.06028	1.13003e-10	5.61145e-05
7:90907719	7	90907719	91	0.221	1.00957	1.21389e-10	6.18785e-05
6:40918740	6	40918740	41	0.344	-0.96537	1.28818e-10	6.7659e-05
6:41236351	6	41236351	41	0.26	1.10208	1.31449e-10	5.19478e-05
6:38581307	6	38581307	39	0.424	-0.903775	1.40645e-10	7.71661e-05
6:39733610	6	39733610	40	0.35	-0.89205	1.44837e-10	7.92018e-05
7:90925312	7	90925312	91	0.221	1.0011	1.71576e-10	6.29302e-05
6:37690172	6	37690172	38	0.179	-1.06332	1.84201e-10	5.5798e-05
6:36108228	6	36108228	36	0.5	-0.865728	1.9229e-10	8.40781e-05
6:40525991	6	40525991	41	0.485	0.917823	2.04397e-10	7.48334e-05
6:36617150	6	36617150	37	0.433	-0.866977	2.17264e-10	8.38385e-05
14:23215914	14	23215914	23	0.221	1.01382	2.45262e-10	6.1367e-05
6:38644939	6	38644939	39	0.448	-0.806435	2.50161e-10	9.68508e-05
6:39885647	6	39885647	40	0.051	1.73326	2.50653e-10	2.103e-05
6:35909397	6	35909397	36	0.379	-0.850619	2.66101e-10	8.70857e-05
6:35265842	6	35265842	35	0.347	-0.919737	2.66749e-10	7.45261e-05
6:41820804	6	41820804	42	0.056	-1.62103	2.75531e-10	2.40397e-05
20:4965179	20	4965179	5	0.412	0.816204	2.83038e-10	9.45571e-05
6:41824741	6	41824741	42	0.056	-1.62801	3.10175e-10	2.38345e-05
6:36503089	6	36503089	37	0.415	0.930076	3.2558e-10	7.28852e-05
6:36523555	6	36523555	37	0.415	0.930076	3.2558e-10	7.28852e-05
6:39000802	6	39000802	39	0.19	-1.1491	3.27102e-10	4.77963e-05
6:39014748	6	39014748	39	0.19	-1.1491	3.27102e-10	4.77963e-05
6:39730068	6	39730068	40	0.348	0.883883	3.37045e-10	8.0678e-05
6:36100172	6	36100172	36	0.5	-0.853761	3.45509e-10	8.64518e-05
6:36648160	6	36648160	37	0.433	-0.858292	3.78725e-10	8.55459e-05
6:40520147	6	40520147	41	0.484	0.897461	3.79664e-10	7.82642e-05
6:35297003	6	35297003	35	0.418	0.858306	4.18005e-10	8.55446e-05
20:4926701	20	4926701	5	0.437	-0.862995	4.26229e-10	8.46209e-05
6:35997831	6	35997831	36	0.412	0.944204	4.27929e-10	7.07292e-05
6:36000024	6	36000024	36	0.412	0.944204	4.27929e-10	7.07292e-05
6:32036701	6	32036701	32	0.325	0.984909	4.62246e-10	6.50189e-05
6:32048999	6	32048999	32	0.323	1.00807	4.70223e-10	6.20731e-05
6:39863080	6	39863080	40	0.05	1.693	4.71349e-10	2.20417e-05
20:4668019	20	4668019	5	0.455	0.838275	4.81381e-10	8.96694e-05
6:32076419	6	32076419	32	0.323	1.00603	5.0623e-10	6.23251e-05
7:90740707	7	90740707	91	0.182	1.00717	5.09127e-10	6.21847e-05
6:36531627	6	36531627	37	0.415	0.919222	5.13735e-10	7.46165e-05
6:35621464	6	35621464	36	0.375	-0.807966	5.49479e-10	9.64998e-05
6:35992596	6	35992596	36	0.412	0.935077	6.16927e-10	7.21165e-05
6:38535681	6	38535681	39	0.289	-1.01085	6.44211e-10	6.17352e-05
6:32055980	6	32055980	32	0.324	0.993852	6.62812e-10	6.38597e-05
7:90647623	7	90647623	91	0.144	1.05239	7.33071e-10	5.6969e-05
6:40526197	6	40526197	41	0.487	0.907069	7.34896e-10	7.66275e-05
6:32061429	6	32061429	32	0.323	0.994389	7.94339e-10	6.37924e-05
6:32063763	6	32063763	32	0.323	0.994389	7.94339e-10	6.37924e-05
6:32065749	6	32065749	32	0.323	0.994389	7.94339e-10	6.37924e-05
6:32069516	6	32069516	32	0.323	0.994389	7.94339e-10	6.37924e-05
6:32070346	6	32070346	32	0.323	0.994389	7.94339e-10	6.37924e-05
6:32072476	6	32072476	32	0.323	0.994389	7.94339e-10	6.37924e-05
6:32074215	6	32074215	32	0.323	0.994389	7.94339e-10	6.37924e-05
6:40913218	6	40913218	41	0.415	-0.900674	8.08575e-10	7.77175e-05
14:24163571	14	24163571	24	0.177	-1.01255	8.41467e-10	6.15304e-05
6:40536486	6	40536486	41	0.487	0.899662	9.82124e-10	7.78942e-05
6:38300483	6	38300483	38	0.478	-0.884643	1.02953e-09	8.05541e-05
20:5025275	20	5025275	5	0.345	-0.82267	1.04032e-09	9.31042e-05
7:90690738	7	90690738	91	0.159	0.994449	1.08464e-09	6.37872e-05
7:90975762	7	90975762	91	0.2	0.961008	1.09426e-09	6.82924e-05
6:38549206	6	38549206	39	0.429	0.822336	1.10308e-09	9.31805e-05
6:41839872	6	41839872	42	0.057	-1.55475	1.14521e-09	2.6133e-05
6:37184577	6	37184577	37	0.362	0.904052	1.17395e-09	7.71437e-05
6:36029949	6	36029949	36	0.281	-1.01857	1.204e-09	6.08099e-05
7:90691436	7	90691436	91	0.159	0.991762	1.20797e-09	6.41333e-05
7:90765360	7	90765360	91	0.182	0.998215	1.2108e-09	6.33089e-05
6:35456447	6	35456447	35	0.344	-0.880017	1.29918e-09	8.14036e-05
6:37177441	6	37177441	37	0.362	0.900603	1.31315e-09	7.77354e-05
14:23952710	14	23952710	24	0.286	-0.920117	1.348e-09	7.44823e-05
6:37159718	6	37159718	37	0.362	0.898541	1.4644e-09	7.80929e-05
6:37161408	6	37161408	37	0.362	0.898541	1.4644e-09	7.80929e-05
6:38315364	6	38315364	38	0.479	-0.876022	1.47524e-09	8.21471e-05
6:38316138	6	38316138	38	0.479	-0.876022	1.47524e-09	8.21471e-05
6:37182427	6	37182427	37	0.362	0.899187	1.48766e-09	7.79811e-05
6:36032406	6	36032406	36	0.281	-1.00763	1.53529e-09	6.2136e-05
6:37178722	6	37178722	37	0.362	0.896449	1.57776e-09	7.84575e-05
6:37180966	6	37180966	37	0.362	0.896449	1.57776e-09	7.84575e-05
6:31821277	6	31821277	32	0.221	-1.03408	1.60498e-09	5.90044e-05
14:24019648	14	24019648	24	0.288	-0.925914	1.60517e-09	7.3557e-05
6:37196103	6	37196103	37	0.362	0.894692	1.6256e-09	7.87655e-05
6:32111827	6	32111827	32	0.323	0.974924	1.63494e-09	6.63649e-05
6:32114756	6	32114756	32	0.324	0.974405	1.6512e-09	6.64356e-05
7:90754196	7	90754196	91	0.182	0.990313	1.65161e-09	6.43232e-05
14:24029646	14	24029646	24	0.286	-0.921319	1.67429e-09	7.4291e-05
6:37776670	6	37776670	38	0.329	0.813702	1.73578e-09	9.51694e-05
6:38097011	6	38097011	38	0.469	-0.838151	1.75654e-09	8.97161e-05
14:24026213	14	24026213	24	0.287	-0.923003	1.77845e-09	7.40215e-05
6:37158384	6	37158384	37	0.362	0.892907	1.84141e-09	7.90814e-05
6:35276767	6	35276767	35	0.356	-0.854278	1.85515e-09	8.63722e-05
6:35277557	6	35277557	35	0.356	-0.854278	1.85515e-09	8.63722e-05
14:24452175	14	24452175	24	0.103	1.13225	1.86111e-09	4.92346e-05
20:4927899	20	4927899	5	0.437	-0.823087	1.90783e-09	9.30203e-05
14:24020524	14	24020524	24	0.289	-0.915334	1.92974e-09	7.52646e-05
6:38312013	6	38312013	38	0.478	-0.869704	1.98215e-09	8.33454e-05
6:37172063	6	37172063	37	0.362	0.890507	1.99134e-09	7.95079e-05
6:37178336	6	37178336	37	0.361	0.89697	2.00564e-09	7.83696e-05
6:32038500	6	32038500	32	0.328	0.950914	2.04469e-09	6.97521e-05
14:24026168	14	24026168	24	0.287	-0.916125	2.12106e-09	7.5136e-05
6:33850597	6	33850597	34	0.285	-1.0954	2.17612e-09	5.25972e-05
20:4298284	20	4298284	4	0.463	-0.825671	2.17842e-09	9.24432e-05
6:35286502	6	35286502	35	0.356	-0.851065	2.24806e-09	8.70263e-05
6:36024475	6	36024475	36	0.282	-0.992065	2.28308e-09	6.40995e-05
6:37174847	6	37174847	37	0.361	0.891908	2.30418e-09	7.92609e-05
6:35289770	6	35289770	35	0.418	0.804288	2.46313e-09	9.7409e-05
6:37174838	6	37174838	37	0.361	0.891347	2.46787e-09	7.93613e-05
6:37195504	6	37195504	37	0.361	0.883246	2.60312e-09	8.08202e-05
6:38312868	6	38312868	38	0.478	-0.864652	2.61483e-09	8.43231e-05
6:36762664	6	36762664	37	0.329	0.858622	2.70754e-09	8.55085e-05
14:24020644	14	24020644	24	0.292	-0.908346	2.74725e-09	7.64278e-05
6:37165836	6	37165836	37	0.361	0.88757	2.92293e-09	8.00383e-05
14:23974527	14	23974527	24	0.286	-0.896111	2.93978e-09	7.8524e-05
20:4875729	20	4875729	5	0.323	-0.832396	2.94218e-09	9.09652e-05
6:37156677	6	37156677	37	0.361	0.886178	2.99037e-09	8.02895e-05
20:4880129	20	4880129	5	0.322	0.832964	3.01765e-09	9.08419e-05
20:4874785	20	4874785	5	0.322	-0.831136	3.09321e-09	9.12412e-05
6:36761364	6	36761364	37	0.329	0.855468	3.09641e-09	8.61402e-05
6:37165831	6	37165831	37	0.362	0.885336	3.24392e-09	8.04429e-05
20:4881543	20	4881543	5	0.322	0.829091	3.28186e-09	9.16913e-05
6:36857907	6	36857907	37	0.488	-0.831337	3.39472e-09	9.11987e-05
20:4838678	20	4838678	5	0.37	-0.824776	3.42427e-09	9.26509e-05
6:36027461	6	36027461	36	0.281	-0.982201	3.50002e-09	6.53939e-05
6:35294131	6	35294131	35	0.419	0.798099	3.51108e-09	9.89269e-05
6:36863269	6	36863269	37	0.488	-0.829457	3.64522e-09	9.16125e-05
6:35666704	6	35666704	36	0.342	-0.854957	3.6611e-09	8.62453e-05
6:38819856	6	38819856	39	0.496	0.767595	3.75778e-09	0.000106917
7:90863836	7	90863836	91	0.194	0.959752	3.86856e-09	6.84824e-05
6:38107020	6	38107020	38	0.296	-0.862305	3.89017e-09	8.4787e-05
6:38887600	6	38887600	39	0.285	0.895159	3.91874e-09	7.86942e-05
6:39371669	6	39371669	39	0.32	-0.870401	3.99384e-09	8.32218e-05
20:4297397	20	4297397	4	0.464	-0.814526	4.05606e-09	9.49926e-05
7:90743751	7	90743751	91	0.183	0.960891	4.12518e-09	6.83211e-05
6:37163934	6	37163934	37	0.362	0.871308	4.34583e-09	8.30503e-05
6:37168914	6	37168914	37	0.362	0.871308	4.34583e-09	8.30503e-05
20:4878889	20	4878889	5	0.323	0.823022	4.39522e-09	9.3049e-05
6:35292157	6	35292157	35	0.418	0.792438	4.52385e-09	0.000100345
6:38823063	6	38823063	39	0.496	0.762759	4.56606e-09	0.000108277
6:40961547	6	40961547	41	0.494	-0.825878	4.5753e-09	9.24093e-05
6:37140287	6	37140287	37	0.361	0.874625	4.63391e-09	8.24242e-05
6:36565268	6	36565268	37	0.263	1.03304	5.16322e-09	5.91312e-05
14:23965725	14	23965725	24	0.286	0.879761	5.37364e-09	8.14693e-05
6:37147544	6	37147544	37	0.362	0.870787	5.37761e-09	8.31524e-05
6:37149945	6	37149945	37	0.362	0.870787	5.37761e-09	8.31524e-05
6:37150579	6	37150579	37	0.362	0.870787	5.37761e-09	8.31524e-05
6:37153831	6	37153831	37	0.362	0.870787	5.37761e-09	8.31524e-05
6:37155597	6	37155597	37	0.362	0.870787	5.37761e-09	8.31524e-05
6:36442952	6	36442952	36	0.336	-0.867122	5.97253e-09	8.38561e-05
6:36444505	6	36444505	36	0.336	-0.867122	5.97253e-09	8.38561e-05
6:40886035	6	40886035	41	0.404	-0.833633	6.12886e-09	9.07081e-05
6:36872513	6	36872513	37	0.488	-0.816426	6.31523e-09	9.45601e-05
6:37145522	6	37145522	37	0.362	0.864302	6.92254e-09	8.44047e-05
6:36871343	6	36871343	37	0.488	-0.8142	6.9365e-09	9.50778e-05
6:40861419	6	40861419	41	0.404	-0.823528	6.96273e-09	9.2943e-05
6:36477167	6	36477167	36	0.402	0.843022	7.15254e-09	8.87074e-05
6:32029372	6	32029372	32	0.239	-1.00289	7.23362e-09	6.27352e-05
6:40858282	6	40858282	41	0.401	0.832565	7.24874e-09	9.09429e-05
6:40859056	6	40859056	41	0.401	0.832565	7.24874e-09	9.09429e-05
6:37030480	6	37030480	37	0.429	-0.829716	7.64948e-09	9.15675e-05
6:40985640	6	40985640	41	0.477	-0.862078	7.92891e-09	8.48414e-05
6:34353086	6	34353086	34	0.355	-0.947171	8.41675e-09	7.03167e-05
6:34358059	6	34358059	34	0.355	-0.947171	8.41675e-09	7.03167e-05
6:36874602	6	36874602	37	0.488	-0.808676	8.74377e-09	9.63811e-05
6:37035186	6	37035186	37	0.421	-0.823715	9.18121e-09	9.29055e-05
6:36614641	6	36614641	37	0.498	-0.792294	9.24121e-09	0.000100396
6:40901307	6	40901307	41	0.403	0.82494	9.36741e-09	9.26311e-05
20:4891065	20	4891065	5	0.242	-0.83462	9.40895e-09	9.05012e-05
20:4598528	20	4598528	5	0.487	-0.772418	9.71414e-09	0.000105612
6:36850803	6	36850803	37	0.027	-2.20435	9.96284e-09	1.30072e-05
6:31820429	6	31820429	32	0.222	-0.975534	1.0015e-08	6.62978e-05
6:41204988	6	41204988	41	0.36	0.862365	1.05186e-08	8.4789e-05
6:35274008	6	35274008	35	0.372	-0.781755	1.06481e-08	0.000103115
20:4288735	20	4288735	4	0.463	-0.791608	1.08478e-08	0.000100572
7:90859768	7	90859768	91	0.196	0.917825	1.1477e-08	7.48771e-05
7:90895899	7	90895899	91	0.193	0.91985	1.17973e-08	7.45489e-05
6:40850698	6	40850698	41	0.404	-0.816423	1.26782e-08	9.4573e-05
6:40852600	6	40852600	41	0.404	0.816423	1.26782e-08	9.4573e-05
6:40854252	6	40854252	41	0.404	-0.816423	1.26782e-08	9.4573e-05
6:40857016	6	40857016	41	0.404	-0.816423	1.26782e-08	9.4573e-05
6:34351631	6	34351631	34	0.355	-0.94643	1.3128e-08	7.04309e-05
6:36880429	6	36880429	37	0.027	-2.17152	1.33556e-08	1.34034e-05
6:33357755	6	33357755	33	0.3	-0.835438	1.33734e-08	9.03301e-05
6:38714391	6	38714391	39	0.357	-0.745499	1.42915e-08	0.000113357
6:31817493	6	31817493	32	0.23	-0.922632	1.50069e-08	7.41036e-05
6:39737879	6	39737879	40	0.411	-0.750997	1.56985e-08	0.000111712
6:37260313	6	37260313	37	0.142	1.02127	1.57693e-08	6.05078e-05
6:32025449	6	32025449	32	0.237	-0.967593	1.59175e-08	6.73921e-05
6:39847621	6	39847621	40	0.036	1.89852	1.63971e-08	1.75331e-05
6:39849151	6	39849151	40	0.036	1.89852	1.63971e-08	1.75331e-05
6:34409323	6	34409323	34	0.354	-0.932393	1.74298e-08	7.25655e-05
6:34417593	6	34417593	34	0.355	-0.934661	1.74447e-08	7.22146e-05
6:40897467	6	40897467	41	0.402	-0.81951	1.75037e-08	9.38695e-05
6:37044068	6	37044068	37	0.43	-0.806706	1.79875e-08	9.68642e-05
6:36580170	6	36580170	37	0.479	0.792212	1.85158e-08	0.00010043
6:31823982	6	31823982	32	0.212	-1.00642	1.96419e-08	6.23048e-05
6:34344002	6	34344002	34	0.357	-0.934844	2.00216e-08	7.21878e-05
6:37046114	6	37046114	37	0.43	-0.802614	2.13385e-08	9.78545e-05
6:34339837	6	34339837	34	0.357	-0.932116	2.16525e-08	7.26107e-05
6:38021694	6	38021694	38	0.355	-0.804902	2.27175e-08	9.73017e-05
7:91001244	7	91001244	91	0.147	0.961984	2.27409e-08	6.81817e-05
6:34350237	6	34350237	34	0.357	-0.927756	2.28095e-08	7.32936e-05
6:31816057	6	31816057	32	0.243	-0.893535	2.33934e-08	7.90014e-05
6:40851557	6	40851557	41	0.404	-0.798685	2.58438e-08	9.88202e-05
6:37920305	6	37920305	38	0.413	-0.769946	2.61727e-08	0.000106311
6:36161377	6	36161377	36	0.479	-0.755985	2.66685e-08	0.00011026
20:4784284	20	4784284	5	0.365	0.770706	2.71853e-08	0.000106102
20:3282791	20	3282791	3	0.402	-0.813267	2.72312e-08	9.53197e-05
6:35448841	6	35448841	35	0.354	-0.788041	2.72405e-08	0.000101501
6:34786006	6	34786006	35	0.356	-0.922916	2.99615e-08	7.40656e-05
20:4825683	20	4825683	5	0.364	-0.767156	3.11151e-08	0.000107087
6:37061527	6	37061527	37	0.417	-0.779469	3.13773e-08	0.000103741
20:4789038	20	4789038	5	0.364	0.765953	3.21349e-08	0.000107423
6:35157409	6	35157409	35	0.386	0.770597	3.29467e-08	0.000106137
14:23716930	14	23716930	24	0.339	-0.841357	3.35057e-08	8.90814e-05
7:90997484	7	90997484	91	0.147	0.949882	3.43382e-08	6.99302e-05
20:5026234	20	5026234	5	0.34	-0.728466	3.64461e-08	0.000118725
6:37038017	6	37038017	37	0.43	-0.787677	3.89555e-08	0.000101601
6:41388754	6	41388754	41	0.168	-1.19058	3.96846e-08	4.45482e-05
6:37060546	6	37060546	37	0.417	-0.769956	4.46261e-08	0.00010632
20:4784344	20	4784344	5	0.363	-0.756338	4.64859e-08	0.000110171
20:4830786	20	4830786	5	0.365	-0.756109	4.72559e-08	0.000110238
14:23725488	14	23725488	24	0.34	-0.83748	4.80101e-08	8.99115e-05
6:37104774	6	37104774	37	0.361	0.812005	4.88135e-08	9.56257e-05
6:33952291	6	33952291	34	0.286	-0.958645	4.95556e-08	6.86636e-05
6:36783816	6	36783816	37	0.329	0.788709	5.00659e-08	0.000101341
6:37107774	6	37107774	37	0.361	0.811796	5.07473e-08	9.56754e-05
6:38546646	6	38546646	39	0.395	0.73901	5.25317e-08	0.000115383
20:4822114	20	4822114	5	0.365	-0.752383	5.46579e-08	0.000111332
6:34320435	6	34320435	34	0.357	-0.906245	5.68569e-08	7.68166e-05
6:34330004	6	34330004	34	0.357	-0.906245	5.68569e-08	7.68166e-05
20:4735928	20	4735928	5	0.31	-0.763216	5.82321e-08	0.000108206
6:36172372	6	36172372	36	0.478	-0.738771	5.95155e-08	0.000115461
20:4806354	20	4806354	5	0.364	-0.74918	6.1917e-08	0.000112286
20:4805282	20	4805282	5	0.365	-0.749049	6.32459e-08	0.000112326
20:4783880	20	4783880	5	0.366	0.7472	6.39538e-08	0.000112881
6:38055681	6	38055681	38	0.34	0.693454	6.50214e-08	0.000130987
20:4773387	20	4773387	5	0.309	0.762096	6.57592e-08	0.000108526
6:37112864	6	37112864	37	0.361	0.800896	6.83546e-08	9.82954e-05
6:37115970	6	37115970	37	0.361	0.800896	6.83546e-08	9.82954e-05
6:37136794	6	37136794	37	0.361	0.800896	6.83546e-08	9.82954e-05
20:4782791	20	4782791	5	0.366	0.74536	6.88317e-08	0.000113439
20:4786431	20	4786431	5	0.366	0.745062	6.9585e-08	0.00011353
20:4975806	20	4975806	5	0.309	0.735508	7.10792e-08	0.000116489
6:37123023	6	37123023	37	0.361	0.798283	7.40265e-08	9.89396e-05
20:4907171	20	4907171	5	0.25	0.776539	7.59282e-08	0.000104541
6:40338033	6	40338033	40	0.469	-0.734425	7.68472e-08	0.000116833
6:40139857	6	40139857	40	0.111	-1.07128	7.72734e-08	5.50094e-05
6:41114966	6	41114966	41	0.344	-0.83342	7.74287e-08	9.07949e-05
6:37106212	6	37106212	37	0.361	0.799305	7.88591e-08	9.86887e-05
7:91023285	7	91023285	91	0.146	0.928161	7.95108e-08	7.32428e-05
7:91007502	7	91007502	91	0.147	0.92021	8.34119e-08	7.45118e-05
6:36475104	6	36475104	36	0.356	0.828489	8.54375e-08	9.18778e-05
6:37972173	6	37972173	38	0.324	-0.741264	8.65469e-08	0.000114698
7:90638724	7	90638724	91	0.382	-0.742795	8.66454e-08	0.000114227
20:4806447	20	4806447	5	0.309	-0.754343	8.75659e-08	0.000110767
6:38193123	6	38193123	38	0.393	-0.803818	8.84577e-08	9.75887e-05
6:40488906	6	40488906	40	0.355	-0.798873	9.19127e-08	9.8798e-05
6:37053170	6	37053170	37	0.418	-0.752873	9.68275e-08	0.000111202
6:38566242	6	38566242	39	0.373	-0.730735	9.70353e-08	0.000118019
20:4950157	20	4950157	5	0.346	0.672123	1.00863e-07	0.000139416
20:2667857	20	2667857	3	0.419	-0.793492	1.01262e-07	0.000100141
6:37973508	6	37973508	38	0.324	-0.736754	1.03624e-07	0.000116106
6:38861734	6	38861734	39	0.468	0.683318	1.04112e-07	0.000134903
7:91003414	7	91003414	91	0.147	0.913781	1.04581e-07	7.55643e-05
7:90855182	7	90855182	91	0.168	0.896576	1.06173e-07	7.84859e-05
20:4106067	20	4106067	4	0.363	-0.692704	1.06933e-07	0.000131287
6:38864956	6	38864956	39	0.467	0.681504	1.07986e-07	0.000135621
6:38870066	6	38870066	39	0.467	0.681504	1.07986e-07	0.000135621
6:38873090	6	38873090	39	0.467	0.681504	1.07986e-07	0.000135621
6:40964760	6	40964760	41	0.476	-0.775683	1.11273e-07	0.00010478
6:40983786	6	40983786	41	0.476	-0.775683	1.11273e-07	0.00010478
6:40985507	6	40985507	41	0.476	-0.775683	1.11273e-07	0.00010478
6:40990968	6	40990968	41	0.476	-0.775683	1.11273e-07	0.00010478
6:36363919	6	36363919	36	0.429	-0.713383	1.16818e-07	0.000123815
6:38289304	6	38289304	38	0.401	-0.748208	1.29266e-07	0.000112595
6:36107083	6	36107083	36	0.453	-0.691358	1.3325e-07	0.000131804
6:40346346	6	40346346	40	0.464	-0.733802	1.3614e-07	0.000117046
6:40342699	6	40342699	40	0.464	-0.733697	1.36582e-07	0.00011708
6:40854807	6	40854807	41	0.41	-0.750185	1.40995e-07	0.000112007
6:38871279	6	38871279	39	0.468	0.675626	1.45186e-07	0.000137993
6:38874099	6	38874099	39	0.468	0.675626	1.45186e-07	0.000137993
6:40338813	6	40338813	40	0.47	-0.712619	1.50889e-07	0.000124087
6:30947112	6	30947112	31	0.035	-1.57411	1.60205e-07	2.55008e-05
7:90527864	7	90527864	91	0.102	1.01625	1.61947e-07	6.11228e-05
20:2706222	20	2706222	3	0.411	-0.804838	1.65353e-07	9.73537e-05
6:38865780	6	38865780	39	0.468	0.672003	1.65902e-07	0.000139484
6:38562229	6	38562229	39	0.373	-0.716998	1.67603e-07	0.000122584
6:38565084	6	38565084	39	0.373	-0.716998	1.67603e-07	0.000122584
6:38874929	6	38874929	39	0.469	0.671774	1.69162e-07	0.000139579
6:38548198	6	38548198	39	0.393	0.710027	1.7404e-07	0.000124996
6:38187843	6	38187843	38	0.279	0.827788	1.77872e-07	9.20451e-05
6:36074911	6	36074911	36	0.474	-0.700633	1.92414e-07	0.000128361
6:36012423	6	36012423	36	0.488	0.723495	1.95053e-07	0.000120404
14:23243637	14	23243637	23	0.028	1.82053	1.95644e-07	1.90683e-05
20:3824267	20	3824267	4	0.429	0.677256	2.00082e-07	0.000137344
20:4987900	20	4987900	5	0.31	0.701787	2.0232e-07	0.000127943
6:37020080	6	37020080	37	0.028	-1.88386	2.10753e-07	1.78084e-05
20:4123288	20	4123288	4	0.368	-0.67807	2.1272e-07	0.000137017
6:32471600	6	32471600	32	0.233	-0.912817	2.21884e-07	7.57319e-05
6:36712010	6	36712010	37	0.265	0.786639	2.22041e-07	0.000101904
6:40340697	6	40340697	40	0.466	0.701991	2.22268e-07	0.000127871
6:40342366	6	40342366	40	0.466	0.701991	2.22268e-07	0.000127871
6:40343310	6	40343310	40	0.466	0.701991	2.22268e-07	0.000127871
6:36475762	6	36475762	36	0.321	0.815988	2.22863e-07	9.47234e-05
14:24859655	14	24859655	25	0.311	0.805342	2.25066e-07	9.7238e-05
6:40933517	6	40933517	41	0.272	0.835648	2.31958e-07	9.03301e-05
7:90517712	7	90517712	91	0.102	1.00265	2.34612e-07	6.27923e-05
6:40577291	6	40577291	41	0.485	0.753504	2.55975e-07	0.000111039
7:90546024	7	90546024	91	0.099	1.01073	2.6354e-07	6.17947e-05
6:32469579	6	32469579	32	0.233	-0.907587	2.65087e-07	7.66075e-05
14:25111427	14	25111427	25	0.229	0.846592	2.93363e-07	8.80189e-05
14:25127840	14	25127840	25	0.229	0.843943	3.00009e-07	8.85712e-05
14:23427481	14	23427481	23	0.37	-0.761389	3.02589e-07	0.000108762
14:23729866	14	23729866	24	0.344	-0.782651	3.03694e-07	0.000102948
6:40345703	6	40345703	40	0.47	-0.694144	3.10814e-07	0.00013078
6:40348491	6	40348491	40	0.47	-0.694144	3.10814e-07	0.00013078
6:39998670	6	39998670	40	0.036	-1.73792	3.12213e-07	2.09235e-05
7:90633571	7	90633571	91	0.176	0.830261	3.19669e-07	9.15083e-05
6:40860408	6	40860408	41	0.409	0.732737	3.21237e-07	0.000117409
14:24130283	14	24130283	24	0.257	-0.814986	3.25199e-07	9.49624e-05
14:23431167	14	23431167	23	0.368	-0.759292	3.46616e-07	0.000109365
6:40396020	6	40396020	40	0.278	-0.791654	3.48363e-07	0.000100629
6:40354078	6	40354078	40	0.48	-0.698956	3.50264e-07	0.000128995
6:40350262	6	40350262	40	0.469	-0.689705	3.63346e-07	0.000132468
20:7035807	20	7035807	7	0.378	0.72512	3.76316e-07	0.000119885
14:25136561	14	25136561	25	0.229	0.83728	3.89895e-07	8.99873e-05
14:25149268	14	25149268	25	0.229	0.83728	3.89895e-07	8.99873e-05
14:25152867	14	25152867	25	0.229	0.834182	3.96718e-07	9.06556e-05
6:35488586	6	35488586	35	0.369	-0.712288	3.96892e-07	0.000124231
6:36476002	6	36476002	36	0.321	0.795088	4.0894e-07	9.97669e-05
6:40845539	6	40845539	41	0.348	-0.74673	4.19938e-07	0.000113069
14:24814797	14	24814797	25	0.3	0.771524	4.3382e-07	0.000105939
14:24817124	14	24817124	25	0.3	0.771524	4.3382e-07	0.000105939
6:40855380	6	40855380	41	0.409	-0.728596	4.3625e-07	0.000118751
6:36464670	6	36464670	36	0.32	0.795111	4.50753e-07	9.9763e-05
14:25141991	14	25141991	25	0.229	0.831499	4.60178e-07	9.12426e-05
14:25143993	14	25143993	25	0.229	0.831499	4.60178e-07	9.12426e-05
14:24813929	14	24813929	25	0.3	0.769108	4.71925e-07	0.000106605
6:34783042	6	34783042	35	0.365	-0.811791	4.8017e-07	9.57164e-05
6:40866347	6	40866347	41	0.422	0.714182	4.81166e-07	0.00012358
14:24813218	14	24813218	25	0.3	0.768343	4.84929e-07	0.000106818
14:24825146	14	24825146	25	0.298	0.770554	4.92225e-07	0.000106208
6:40843561	6	40843561	41	0.366	-0.736425	4.9785e-07	0.00011625
6:40847030	6	40847030	41	0.348	-0.744124	5.01779e-07	0.000113865
14:23755089	14	23755089	24	0.342	-0.772276	5.21476e-07	0.000105737
6:36455666	6	36455666	36	0.32	0.790521	5.24915e-07	0.000100925
6:36432356	6	36432356	36	0.32	0.783309	5.26235e-07	0.000102787
14:23446328	14	23446328	23	0.367	0.746263	5.27613e-07	0.000113216
14:24820513	14	24820513	25	0.299	0.765934	5.32576e-07	0.000107491
14:23438214	14	23438214	23	0.367	-0.744807	5.4606e-07	0.000113658
6:40863872	6	40863872	41	0.417	-0.700756	5.49453e-07	0.00012835
7:90845235	7	90845235	91	0.148	0.867031	5.57885e-07	8.39358e-05
14:24815417	14	24815417	25	0.299	0.764416	5.58131e-07	0.000107918
6:31652612	6	31652612	32	0.244	-0.795289	5.65158e-07	9.97228e-05
20:4836223	20	4836223	5	0.351	-0.684573	5.89026e-07	0.000134472
20:4591851	20	4591851	5	0.415	-0.644867	6.05022e-07	0.000151477
14:23792312	14	23792312	24	0.342	-0.77375	6.16204e-07	0.000105339
14:24812633	14	24812633	25	0.298	0.765907	6.34812e-07	0.000107502
14:24827448	14	24827448	25	0.298	0.761186	6.48277e-07	0.000108837
20:4992126	20	4992126	5	0.309	-0.672577	6.49936e-07	0.000139298
6:35623939	6	35623939	36	0.346	0.743323	6.55576e-07	0.000114116
14:24768691	14	24768691	25	0.307	0.761502	6.5923e-07	0.000108747
6:35626108	6	35626108	36	0.346	0.743159	6.6191e-07	0.000114166
6:39728654	6	39728654	40	0.227	-0.851491	6.67266e-07	8.70232e-05
14:24770381	14	24770381	25	0.307	0.760692	6.73225e-07	0.000108979
14:25116919	14	25116919	25	0.23	0.814492	6.81057e-07	9.50902e-05
6:36458311	6	36458311	36	0.473	0.712798	6.91687e-07	0.00012407
6:40100471	6	40100471	40	0.036	-1.73829	6.96498e-07	2.09152e-05
6:36170104	6	36170104	36	0.168	-0.814307	7.01412e-07	9.51339e-05
14:24069322	14	24069322	24	0.452	-0.718155	7.04045e-07	0.000122232
14:23508525	14	23508525	24	0.37	-0.733149	7.3571e-07	0.000117299
14:25113872	14	25113872	25	0.23	0.811141	7.44599e-07	9.58774e-05
14:24041313	14	24041313	24	0.452	-0.716307	7.54353e-07	0.000122864
6:40875732	6	40875732	41	0.421	-0.702309	7.81295e-07	0.000127796
6:37745235	6	37745235	38	0.145	-0.894134	7.98465e-07	7.89385e-05
6:38556220	6	38556220	39	0.394	0.667913	8.14049e-07	0.000141252
6:41068440	6	41068440	41	0.461	-0.726655	8.18648e-07	0.000119402
6:41069917	6	41069917	41	0.461	-0.726138	8.30386e-07	0.000119572
6:38550162	6	38550162	39	0.394	0.667247	8.33977e-07	0.000141534
6:41070363	6	41070363	41	0.461	-0.716353	8.39496e-07	0.000122851
6:37032906	6	37032906	37	0.39	0.689825	8.73606e-07	0.000132452
14:23450091	14	23450091	23	0.367	-0.732902	8.88451e-07	0.000117383
14:24967988	14	24967988	25	0.316	0.755152	9.35807e-07	0.000110587
6:37695352	6	37695352	38	0.145	-0.888204	9.56944e-07	7.99962e-05
14:23440995	14	23440995	23	0.367	-0.730807	9.63354e-07	0.000118057
6:37698422	6	37698422	38	0.145	-0.887517	9.65438e-07	8.01199e-05
20:4593115	20	4593115	5	0.42	-0.650992	9.70263e-07	0.000148671
14:25117380	14	25117380	25	0.232	0.803212	1.00013e-06	9.77804e-05
14:23389588	14	23389588	23	0.021	1.69351	1.07074e-06	2.20358e-05
6:40894524	6	40894524	41	0.417	0.689232	1.07082e-06	0.000132686
14:24978104	14	24978104	25	0.316	0.75152	1.07104e-06	0.000111659
14:24979482	14	24979482	25	0.316	0.75152	1.07104e-06	0.000111659
14:24338452	14	24338452	24	0.199	0.780989	1.12272e-06	0.000103413
6:36529381	6	36529381	37	0.497	0.684045	1.12889e-06	0.000134702
6:40848088	6	40848088	41	0.341	-0.738221	1.13927e-06	0.000115708
6:38553181	6	38553181	39	0.396	0.654072	1.17482e-06	0.000147287
14:23060425	14	23060425	23	0.014	2.18556	1.20035e-06	1.32333e-05
6:37944827	6	37944827	38	0.261	0.692283	1.26337e-06	0.000131528
6:36164022	6	36164022	36	0.485	-0.652994	1.29146e-06	0.000147776
7:90994218	7	90994218	91	0.151	0.803537	1.2926e-06	9.77063e-05
14:23048016	14	23048016	23	0.014	2.17852	1.29402e-06	1.3319e-05
7:17736088	7	17736088	18	0.183	0.957849	1.32109e-06	6.88076e-05
6:39403782	6	39403782	39	0.04	-1.47403	1.37495e-06	2.90819e-05
14:23408928	14	23408928	23	0.369	0.723087	1.376e-06	0.000120594
20:4220395	20	4220395	4	0.463	0.638743	1.45452e-06	0.000154425
20:7025282	20	7025282	7	0.393	0.669028	1.46485e-06	0.000140806
20:7026132	20	7026132	7	0.393	0.669028	1.46485e-06	0.000140806
20:7027370	20	7027370	7	0.393	0.669028	1.46485e-06	0.000140806
20:7029543	20	7029543	7	0.393	0.669028	1.46485e-06	0.000140806
20:7037738	20	7037738	7	0.393	0.669028	1.46485e-06	0.000140806
20:7038665	20	7038665	7	0.393	0.669028	1.46485e-06	0.000140806
20:7039666	20	7039666	7	0.393	0.669028	1.46485e-06	0.000140806
6:34787240	6	34787240	35	0.381	0.766598	1.48286e-06	0.000107328
14:22140363	14	22140363	22	0.068	-1.15289	1.48937e-06	4.75197e-05
6:28278646	6	28278646	28	0.49	-0.56243	1.50968e-06	0.000198971
14:24785185	14	24785185	25	0.238	0.744653	1.5287e-06	0.000113731
20:6586964	20	6586964	7	0.381	-0.638664	1.53303e-06	0.000154466
20:7024445	20	7024445	7	0.394	0.666636	1.56602e-06	0.000141817
14:25140526	14	25140526	25	0.232	0.785866	1.61365e-06	0.000102144
6:38186903	6	38186903	38	0.212	0.787974	1.6603e-06	0.0001016
6:26272311	6	26272311	26	0.092	0.883598	1.66478e-06	8.08377e-05
6:37762321	6	37762321	38	0.221	0.82854	1.72335e-06	9.19155e-05
7:16471233	7	16471233	16	0.219	0.907468	1.7266e-06	7.66488e-05
6:40355234	6	40355234	40	0.475	-0.666992	1.73996e-06	0.000141671
14:21848537	14	21848537	22	0.07	1.12649	1.77237e-06	4.97714e-05
14:24069876	14	24069876	24	0.453	-0.701908	1.82663e-06	0.000127968
6:38190114	6	38190114	38	0.211	-0.788342	1.84895e-06	0.000101507
6:36097722	6	36097722	36	0.377	-0.634075	1.86832e-06	0.000156711
6:41072981	6	41072981	41	0.46	-0.686456	1.87026e-06	0.000133777
14:24080943	14	24080943	24	0.454	0.700817	1.90233e-06	0.000128367
6:41293706	6	41293706	41	0.389	0.689258	1.93774e-06	0.000132696
14:23747053	14	23747053	24	0.344	-0.716642	1.93831e-06	0.000122777
14:25156701	14	25156701	25	0.231	0.780469	1.94312e-06	0.000103562
20:4360799	20	4360799	4	0.382	0.62896	1.96381e-06	0.000159263
6:35496438	6	35496438	35	0.379	-0.651344	2.03137e-06	0.000148542
6:40243081	6	40243081	40	0.035	-1.6742	2.04802e-06	2.25473e-05
6:40928447	6	40928447	41	0.465	-0.625695	2.09813e-06	0.000160927
6:40252036	6	40252036	40	0.036	1.67988	2.10312e-06	2.23952e-05
6:32247440	6	32247440	32	0.275	0.844864	2.13576e-06	8.84083e-05
20:2620444	20	2620444	3	0.475	0.604699	2.24372e-06	0.000172256
6:40353309	6	40353309	40	0.472	0.652358	2.24841e-06	0.000148087
20:7031869	20	7031869	7	0.394	0.655977	2.30739e-06	0.000146464
20:7030324	20	7030324	7	0.394	0.654896	2.36974e-06	0.000146947
6:37205011	6	37205011	37	0.202	0.76462	2.38782e-06	0.000107893
20:6309912	20	6309912	6	0.471	-0.635353	2.41338e-06	0.000156095
6:34786902	6	34786902	35	0.369	-0.761976	2.41651e-06	0.000108642
6:37760749	6	37760749	38	0.223	0.806851	2.44285e-06	9.69187e-05
6:36693596	6	36693596	37	0.192	-0.717852	2.44666e-06	0.000122371
20:7032860	20	7032860	7	0.394	0.653636	2.46161e-06	0.000147514
6:39939773	6	39939773	40	0.262	-0.718438	2.50046e-06	0.000122173
20:6929670	20	6929670	7	0.375	0.700826	2.51184e-06	0.000128373
6:39929849	6	39929849	40	0.258	-0.716849	2.53191e-06	0.000122714
14:24868649	14	24868649	25	0.251	0.724287	2.54014e-06	0.000120213
6:40262465	6	40262465	40	0.036	1.65829	2.54239e-06	2.29821e-05
7:17749769	7	17749769	18	0.184	0.913672	2.55116e-06	7.56174e-05
20:7033825	20	7033825	7	0.394	0.651775	2.60206e-06	0.000148357
20:7034567	20	7034567	7	0.394	0.651775	2.60206e-06	0.000148357
20:7036729	20	7036729	7	0.394	0.651775	2.60206e-06	0.000148357
14:21869418	14	21869418	22	0.07	1.10878	2.63371e-06	5.13744e-05
6:40354646	6	40354646	40	0.471	-0.645133	2.64347e-06	0.000151418
14:23794560	14	23794560	24	0.342	-0.715788	2.76711e-06	0.000123079
6:39966666	6	39966666	40	0.259	0.720768	2.79156e-06	0.000121389
6:40514731	6	40514731	41	0.485	0.668165	2.84535e-06	0.000141194
6:32268140	6	32268140	32	0.271	0.848362	2.85025e-06	8.76864e-05
20:4587638	20	4587638	5	0.298	0.631733	2.90703e-06	0.000157892
14:25158355	14	25158355	25	0.347	-0.621534	2.91396e-06	0.000163098
6:36181021	6	36181021	36	0.469	-0.62543	2.95836e-06	0.00016108
14:21906337	14	21906337	22	0.067	1.12766	2.96649e-06	4.96712e-05
6:38807043	6	38807043	39	0.13	0.792362	2.97807e-06	0.000100491
20:7044702	20	7044702	7	0.394	-0.648679	3.0308e-06	0.000149778
20:7017190	20	7017190	7	0.398	-0.646725	3.1727e-06	0.000150684
14:23769994	14	23769994	24	0.35	-0.698119	3.17798e-06	0.000129375
6:37765250	6	37765250	38	0.3	0.705178	3.17816e-06	0.000126805
14:23652804	14	23652804	24	0.023	-1.62574	3.2093e-06	2.39113e-05
6:36813124	6	36813124	37	0.405	-0.67597	3.21504e-06	0.000137967
14:21847673	14	21847673	22	0.07	-1.09595	3.2339e-06	5.25841e-05
14:21854359	14	21854359	22	0.07	1.09595	3.2339e-06	5.25841e-05
14:21870681	14	21870681	22	0.07	1.09595	3.2339e-06	5.25841e-05
14:23782498	14	23782498	24	0.351	-0.699271	3.25351e-06	0.000128951
6:40866125	6	40866125	41	0.411	-0.651131	3.35159e-06	0.000148661
6:37931903	6	37931903	38	0.265	-0.693586	3.38136e-06	0.000131069
6:36834692	6	36834692	37	0.405	-0.675344	3.42548e-06	0.000138224
14:24756697	14	24756697	25	0.245	0.722595	3.46849e-06	0.000120784
6:36582586	6	36582586	37	0.344	0.718258	3.50583e-06	0.000122243
6:36819287	6	36819287	37	0.406	-0.6728	3.55029e-06	0.000139269
6:40735744	6	40735744	41	0.303	-0.695546	3.59746e-06	0.000130335
14:23600267	14	23600267	24	0.021	-1.63612	3.65708e-06	2.36092e-05
14:23607944	14	23607944	24	0.021	1.63612	3.65708e-06	2.36092e-05
7:90520669	7	90520669	91	0.097	0.900675	3.66131e-06	7.78161e-05
14:24879129	14	24879129	25	0.252	0.706087	3.67207e-06	0.000126484
6:32047876	6	32047876	32	0.277	0.823471	3.67856e-06	9.30607e-05
6:36955129	6	36955129	37	0.445	-0.589216	3.69721e-06	0.000181422
6:32092184	6	32092184	32	0.276	0.82576	3.71609e-06	9.25467e-05
6:39922976	6	39922976	40	0.157	0.802001	3.75626e-06	9.80998e-05
6:34430882	6	34430882	34	0.376	-0.725118	3.77505e-06	0.000119949
14:25138407	14	25138407	25	0.231	-0.756036	3.86723e-06	0.000110363
6:40356165	6	40356165	40	0.471	0.633809	3.88109e-06	0.000156877
6:38815468	6	38815468	39	0.132	0.766999	3.91026e-06	0.000107237
6:35975293	6	35975293	36	0.185	0.716399	3.92372e-06	0.00012288
6:37766502	6	37766502	38	0.207	0.814295	3.9844e-06	9.5167e-05
6:34714757	6	34714757	35	0.364	0.713831	4.00189e-06	0.000123764
6:39859027	6	39859027	40	0.259	0.709112	4.0132e-06	0.000125413
14:21820257	14	21820257	22	0.068	1.10973	4.02419e-06	5.12888e-05
14:23740405	14	23740405	24	0.411	0.660757	4.05628e-06	0.000144382
7:89404622	7	89404622	89	0.39	-0.646442	4.06181e-06	0.000150826
6:39838167	6	39838167	40	0.26	0.70638	4.07076e-06	0.000126382
6:36831813	6	36831813	37	0.405	-0.669573	4.15093e-06	0.000140617
6:34412048	6	34412048	34	0.377	-0.721381	4.17141e-06	0.000121195
6:39975581	6	39975581	40	0.258	0.710602	4.22039e-06	0.00012489
20:7028872	20	7028872	7	0.396	-0.638879	4.22731e-06	0.000154409
6:32120395	6	32120395	32	0.276	0.820605	4.27313e-06	9.37132e-05
20:6335436	20	6335436	6	0.484	-0.634826	4.34656e-06	0.000156381
6:36835500	6	36835500	37	0.405	-0.6675	4.43653e-06	0.000141492
14:25118943	14	25118943	25	0.231	-0.74914	4.49918e-06	0.000112403
6:36817266	6	36817266	37	0.405	-0.665665	4.56991e-06	0.000142272
6:36818704	6	36818704	37	0.405	-0.665665	4.56991e-06	0.000142272
6:36821474	6	36821474	37	0.405	-0.665665	4.56991e-06	0.000142272
6:32301058	6	32301058	32	0.273	0.817434	4.59824e-06	9.44416e-05
6:39898484	6	39898484	40	0.158	-0.795871	4.66797e-06	9.96177e-05
14:21815922	14	21815922	22	0.067	1.09869	4.72237e-06	5.23241e-05
14:21936796	14	21936796	22	0.068	1.09756	4.73904e-06	5.24318e-05
6:36466733	6	36466733	36	0.368	0.674734	4.75023e-06	0.000138485
14:23325171	14	23325171	23	0.017	1.92185	4.84662e-06	1.71135e-05
6:38564166	6	38564166	39	0.227	-0.770229	4.8701e-06	0.000106347
6:37933250	6	37933250	38	0.264	-0.682741	4.91224e-06	0.000135267
6:38167399	6	38167399	38	0.325	-0.667507	4.94554e-06	0.000141493
20:7017878	20	7017878	7	0.395	-0.64404	4.96504e-06	0.000151959
20:6375976	20	6375976	6	0.485	-0.616105	4.96933e-06	0.000166003
6:35972831	6	35972831	36	0.185	0.707529	5.00853e-06	0.00012598
6:37332983	6	37332983	37	0.212	0.739421	5.02291e-06	0.000115372
6:36322476	6	36322476	36	0.166	-0.776699	5.09417e-06	0.000104587
6:36324722	6	36324722	36	0.166	-0.776699	5.09417e-06	0.000104587
6:36325532	6	36325532	36	0.166	-0.776699	5.09417e-06	0.000104587
20:9775647	20	9775647	10	0.174	0.667354	5.09909e-06	0.000141559
6:35975140	6	35975140	36	0.185	0.707004	5.2325e-06	0.000126168
14:21797043	14	21797043	22	0.068	-1.096	5.23657e-06	5.25823e-05
14:23321577	14	23321577	23	0.02	1.66179	5.29679e-06	2.28861e-05
14:24975636	14	24975636	25	0.314	0.699071	5.31859e-06	0.00012904
7:19862224	7	19862224	20	0.012	1.94907	5.32949e-06	1.6639e-05
6:32270446	6	32270446	32	0.274	0.816243	5.35412e-06	9.47194e-05
6:32282211	6	32282211	32	0.274	0.816243	5.35412e-06	9.47194e-05
6:32289956	6	32289956	32	0.274	0.816243	5.35412e-06	9.47194e-05
6:32302976	6	32302976	32	0.274	0.816243	5.35412e-06	9.47194e-05
6:32304038	6	32304038	32	0.274	0.816243	5.35412e-06	9.47194e-05
6:32309233	6	32309233	32	0.274	0.816243	5.35412e-06	9.47194e-05
6:32319511	6	32319511	32	0.274	0.816243	5.35412e-06	9.47194e-05
6:32320984	6	32320984	32	0.274	0.816243	5.35412e-06	9.47194e-05
14:24670398	14	24670398	25	0.232	0.708764	5.40754e-06	0.000125544
6:38317910	6	38317910	38	0.388	-0.686611	5.42115e-06	0.000133754
2:107988438	2	107988438	108	0.485	-0.571531	5.43307e-06	0.000192804
6:32085669	6	32085669	32	0.276	0.811177	5.43544e-06	9.5904e-05
20:6327444	20	6327444	6	0.483	0.62715	5.50012e-06	0.000160232
14:23101618	14	23101618	23	0.021	1.69747	5.57262e-06	2.19346e-05
6:31609742	6	31609742	32	0.197	-0.839868	5.6012e-06	8.94759e-05
20:6069326	20	6069326	6	0.457	-0.646159	5.65734e-06	0.000150973
6:40698002	6	40698002	41	0.378	0.649967	5.67724e-06	0.000149214
14:1691065	14	1691065	2	0.124	0.761928	5.76761e-06	0.000108675
6:36366721	6	36366721	36	0.161	-0.786896	5.78361e-06	0.000101902
6:40568752	6	40568752	41	0.256	0.698854	5.87311e-06	0.000129123
6:36132072	6	36132072	36	0.196	0.730406	6.04174e-06	0.000118236
7:91585164	7	91585164	92	0.1	0.880496	6.08831e-06	8.14238e-05
6:36316985	6	36316985	36	0.166	-0.770277	6.10983e-06	0.000106339
6:36578743	6	36578743	37	0.344	0.702319	6.12997e-06	0.000127857
6:36317494	6	36317494	36	0.166	-0.770238	6.14513e-06	0.00010635
20:5527562	20	5527562	6	0.313	-0.601379	6.15269e-06	0.000174215
20:6044261	20	6044261	6	0.355	-0.634616	6.19572e-06	0.000156501
14:1694844	14	1694844	2	0.124	0.759672	6.21515e-06	0.000109322
14:24948293	14	24948293	25	0.32	0.696131	6.26768e-06	0.000130135
20:7020817	20	7020817	7	0.397	-0.627148	6.28265e-06	0.000160239
6:40358718	6	40358718	40	0.388	-0.669176	6.30837e-06	0.0001408
6:32283315	6	32283315	32	0.275	0.806133	6.4361e-06	9.71087e-05
6:36316317	6	36316317	36	0.166	-0.768137	6.4572e-06	0.000106932
14:24947716	14	24947716	25	0.32	0.695878	6.47458e-06	0.00013023
14:1695021	14	1695021	2	0.124	0.758306	6.48275e-06	0.000109716
14:23630896	14	23630896	24	0.025	1.52636	6.56763e-06	2.71255e-05
6:36338871	6	36338871	36	0.166	-0.767248	6.60542e-06	0.00010718
6:35976308	6	35976308	36	0.186	0.693737	6.6206e-06	0.000131034
6:32302241	6	32302241	32	0.275	0.803317	6.64365e-06	9.77897e-05
20:7023241	20	7023241	7	0.398	-0.624795	6.68634e-06	0.000161447
6:40151414	6	40151414	40	0.222	0.654413	6.71061e-06	0.000147207
7:90232472	7	90232472	90	0.11	0.867173	6.73312e-06	8.39421e-05
6:32288709	6	32288709	32	0.275	0.803784	6.75231e-06	9.76767e-05
6:32310147	6	32310147	32	0.275	0.803784	6.75231e-06	9.76767e-05
6:32317485	6	32317485	32	0.275	0.803784	6.75231e-06	9.76767e-05
6:32318635	6	32318635	32	0.275	0.803784	6.75231e-06	9.76767e-05
20:6060819	20	6060819	6	0.459	-0.650362	6.76301e-06	0.000149041
6:37036215	6	37036215	37	0.387	0.62434	6.80147e-06	0.000161683
6:38199296	6	38199296	38	0.211	-0.745802	6.80499e-06	0.000113419
6:32263547	6	32263547	32	0.275	0.802797	6.91839e-06	9.7917e-05
6:40166277	6	40166277	40	0.22	0.658215	6.95423e-06	0.000145517
20:4394394	20	4394394	4	0.408	-0.602619	6.96006e-06	0.000173508
14:1693011	14	1693011	2	0.125	0.741612	7.00195e-06	0.000114702
6:36614916	6	36614916	37	0.182	0.75183	7.02652e-06	0.000111612
6:32291772	6	32291772	32	0.273	0.802563	7.02831e-06	9.79744e-05
14:24123251	14	24123251	24	0.345	-0.706191	7.03433e-06	0.000126466
6:32144008	6	32144008	32	0.282	0.800544	7.3397e-06	9.84688e-05
6:34636703	6	34636703	35	0.364	0.691123	7.34478e-06	0.000132028
14:23040618	14	23040618	23	0.021	1.67638	7.34587e-06	2.24901e-05
14:21850632	14	21850632	22	0.068	1.0702	7.36369e-06	5.51467e-05
6:39902422	6	39902422	40	0.259	0.68889	7.37434e-06	0.000132883
14:24986291	14	24986291	25	0.319	0.688768	7.42014e-06	0.00013293
14:22146989	14	22146989	22	0.069	-1.06647	7.44527e-06	5.5533e-05
14:23421807	14	23421807	23	0.37	-0.659323	7.4838e-06	0.000145033
6:37953254	6	37953254	38	0.265	-0.668758	7.50199e-06	0.000140981
6:35974354	6	35974354	36	0.185	0.693434	7.50923e-06	0.000131152
6:35975422	6	35975422	36	0.185	0.693434	7.50923e-06	0.000131152
14:24116118	14	24116118	24	0.276	-0.692044	7.62933e-06	0.000131679
14:23678438	14	23678438	24	0.35	0.663739	7.66902e-06	0.000143116
6:35250631	6	35250631	35	0.434	-0.608619	7.67148e-06	0.000170121
6:32286938	6	32286938	32	0.275	0.799176	8.01378e-06	9.88072e-05
6:36083853	6	36083853	36	0.428	-0.588716	8.026e-06	0.000181778
6:40595120	6	40595120	41	0.234	0.748256	8.09215e-06	0.000112682
7:17114713	7	17114713	17	0.228	0.809194	8.13205e-06	9.6381e-05
6:40336337	6	40336337	40	0.465	-0.606963	8.17478e-06	0.000171051
14:24946296	14	24946296	25	0.319	0.685188	8.33926e-06	0.000134323
14:1690830	14	1690830	2	0.124	0.748392	8.38334e-06	0.000112642
20:4304946	20	4304946	4	0.121	1.09701	8.45861e-06	5.24881e-05
20:6066220	20	6066220	6	0.456	-0.632429	8.536e-06	0.000157597
6:38227779	6	38227779	38	0.357	-0.666449	8.57705e-06	0.000141962
6:41245344	6	41245344	41	0.237	0.670572	8.61748e-06	0.000140227
7:91013832	7	91013832	91	0.462	0.641318	8.69557e-06	0.000153272
6:32306230	6	32306230	32	0.276	0.78625	8.70057e-06	0.000102078
6:32129464	6	32129464	32	0.279	0.789503	8.8061e-06	0.00010124
14:5277632	14	5277632	5	0.213	-0.611603	9.01791e-06	0.000168479
6:32212275	6	32212275	32	0.272	0.801647	9.02478e-06	9.82025e-05
6:36999602	6	36999602	37	0.323	0.655405	9.0482e-06	0.000146775
7:17717275	7	17717275	18	0.194	0.795819	9.08434e-06	9.96433e-05
6:32174129	6	32174129	32	0.275	0.792852	9.15996e-06	0.000100389
6:32195477	6	32195477	32	0.275	0.792852	9.15996e-06	0.000100389
6:32207509	6	32207509	32	0.275	0.792852	9.15996e-06	0.000100389
6:37312270	6	37312270	37	0.09	-0.897309	9.30502e-06	7.8411e-05
20:6828105	20	6828105	7	0.471	-0.560998	9.40402e-06	0.000200124
20:7021977	20	7021977	7	0.398	-0.614007	9.43258e-06	0.000167169
20:7028111	20	7028111	7	0.398	-0.614007	9.43258e-06	0.000167169
6:37040623	6	37040623	37	0.387	0.614695	9.46205e-06	0.000166796
6:37037466	6	37037466	37	0.387	0.614544	9.5198e-06	0.000166879
6:40720027	6	40720027	41	0.374	-0.635694	9.63169e-06	0.000155993
7:90677495	7	90677495	91	0.156	0.723092	9.70368e-06	0.000120647
6:32293124	6	32293124	32	0.275	0.791461	9.73453e-06	0.000100743
6:36076799	6	36076799	36	0.427	-0.582716	9.73619e-06	0.00018554
14:24962351	14	24962351	25	0.319	0.679837	9.79226e-06	0.000136446
14:22107884	14	22107884	22	0.069	-1.05354	9.94582e-06	5.69041e-05
14:22120376	14	22120376	22	0.069	-1.05354	9.94582e-06	5.69041e-05

## Sheet: WW_GWAA
SNP Position	CHR	BP	Rounded Mb	MAF	Regression Beta	P-value	PVE
6:37974974	6	37974974	38	0.283	-10.1526	2.14453e-26	7.04434e-05
6:37987337	6	37987337	38	0.283	-10.062	6.43447e-26	7.03313e-05
6:37996786	6	37996786	38	0.283	-10.062	6.43447e-26	7.03313e-05
6:38001622	6	38001622	38	0.283	-10.0523	7.21707e-26	7.03224e-05
6:37991751	6	37991751	38	0.282	-10.012	1.30591e-25	7.01328e-05
6:37822623	6	37822623	38	0.367	8.64493	7.44724e-23	8.32257e-05
6:37211057	6	37211057	37	0.328	-8.3517	2.66027e-22	8.68446e-05
6:37214068	6	37214068	37	0.328	-8.3517	2.66027e-22	8.68446e-05
6:37221776	6	37221776	37	0.328	-8.31989	3.55668e-22	8.69753e-05
20:4937075	20	4937075	5	0.444	-7.85948	4.05167e-22	9.71939e-05
20:4936772	20	4936772	5	0.444	7.66889	2.47185e-21	9.81666e-05
20:4927232	20	4927232	5	0.445	-7.62299	4.06057e-21	9.82643e-05
20:4940782	20	4940782	5	0.45	-7.43041	9.34433e-21	0.000101501
20:4666775	20	4666775	5	0.43	-7.70694	9.71781e-21	9.42646e-05
20:4938885	20	4938885	5	0.45	-7.42153	1.01846e-20	0.000101545
20:4944507	20	4944507	5	0.45	-7.42153	1.01846e-20	0.000101545
20:4685771	20	4685771	5	0.445	7.55745	1.31476e-20	9.73568e-05
20:5008911	20	5008911	5	0.434	-7.62317	2.50501e-20	9.42736e-05
20:4716043	20	4716043	5	0.445	7.45842	4.26248e-20	9.72679e-05
20:4965760	20	4965760	5	0.439	7.42808	5.16306e-20	9.76221e-05
20:4964757	20	4964757	5	0.44	7.3996	6.90968e-20	9.76978e-05
20:4975337	20	4975337	5	0.439	7.39408	7.62911e-20	9.76134e-05
6:37418164	6	37418164	37	0.358	-7.63722	7.73186e-20	9.14684e-05
20:4936035	20	4936035	5	0.451	-7.23455	1.01937e-19	0.000101261
20:4706719	20	4706719	5	0.445	7.39375	1.13457e-19	9.66987e-05
6:37343379	6	37343379	37	0.358	-7.61053	1.43352e-19	9.07554e-05
20:4985523	20	4985523	5	0.436	7.41404	1.63626e-19	9.5323e-05
6:37521235	6	37521235	38	0.36	-7.57065	2.10655e-19	9.08598e-05
20:5009598	20	5009598	5	0.436	-7.27212	3.12528e-19	9.75237e-05
6:37919045	6	37919045	38	0.335	-7.60949	7.06851e-19	8.72769e-05
20:5008738	20	5008738	5	0.437	-7.17368	7.63e-19	9.80136e-05
20:4993558	20	4993558	5	0.437	-7.10713	1.52377e-18	9.81176e-05
20:4982228	20	4982228	5	0.436	7.09554	1.80455e-18	9.80114e-05
20:4626150	20	4626150	5	0.422	7.22215	1.96912e-18	9.43928e-05
20:4971831	20	4971831	5	0.47	6.74196	4.04052e-18	0.000106308
6:37978037	6	37978037	38	0.343	-7.55027	5.11602e-18	8.42403e-05
6:36355574	6	36355574	36	0.219	-9.44244	1.42609e-17	5.24031e-05
6:38005805	6	38005805	38	0.343	-7.42396	1.44005e-17	8.47471e-05
20:4709731	20	4709731	5	0.457	6.60963	1.37784e-16	0.000100356
6:37219372	6	37219372	37	0.41	-6.2756	1.24073e-15	0.000104252
6:37218423	6	37218423	37	0.41	-6.27499	1.24518e-15	0.000104261
6:36563183	6	36563183	37	0.379	6.34292	3.18749e-15	9.90824e-05
6:36568261	6	36568261	37	0.379	6.34292	3.18749e-15	9.90824e-05
6:36572899	6	36572899	37	0.379	6.34292	3.18749e-15	9.90824e-05
20:4999156	20	4999156	5	0.493	5.85187	4.11396e-15	0.000115464
20:4981159	20	4981159	5	0.49	5.7168	1.45505e-14	0.000116095
6:37142174	6	37142174	37	0.445	6.22582	2.48596e-14	9.61421e-05
6:37432458	6	37432458	37	0.453	-5.75425	1.49691e-13	0.000105695
20:4652157	20	4652157	5	0.498	5.72904	1.72173e-13	0.000106089
6:37435861	6	37435861	37	0.453	-5.73283	1.78676e-13	0.000105807
6:37395313	6	37395313	37	0.453	-5.688	2.59568e-13	0.000106024
6:37396789	6	37396789	37	0.453	-5.688	2.59568e-13	0.000106024
6:37400741	6	37400741	37	0.453	-5.69471	2.63966e-13	0.000105709
6:36483188	6	36483188	36	0.462	5.71505	2.69428e-13	0.000104879
6:36489959	6	36489959	36	0.462	5.71505	2.69428e-13	0.000104879
6:37300872	6	37300872	37	0.453	-5.7005	2.7892e-13	0.000105281
20:4644327	20	4644327	5	0.5	-5.65055	2.90765e-13	0.000106986
6:37403224	6	37403224	37	0.453	-5.6734	3.15996e-13	0.000105799
6:37374314	6	37374314	37	0.453	-5.68061	3.18087e-13	0.000105505
20:4640234	20	4640234	5	0.5	-5.64019	3.50871e-13	0.000106634
6:37301959	6	37301959	37	0.453	-5.64869	3.82098e-13	0.000105976
6:37934272	6	37934272	38	0.431	-5.96523	3.94474e-13	9.49156e-05
6:37302499	6	37302499	37	0.452	-5.64321	4.06856e-13	0.000105933
6:36426554	6	36426554	36	0.434	-5.52414	4.10652e-13	0.00011051
6:37305466	6	37305466	37	0.453	-5.64075	4.12764e-13	0.000105969
20:4854589	20	4854589	5	0.48	-5.56567	5.28577e-13	0.00010784
6:37683699	6	37683699	38	0.454	-5.62256	5.58573e-13	0.000105448
20:4812157	20	4812157	5	0.472	-5.49341	6.0852e-13	0.000110107
6:36441375	6	36441375	36	0.423	-5.50629	6.68456e-13	0.000109202
6:37138139	6	37138139	37	0.456	5.71906	7.24727e-13	0.000100916
20:4797785	20	4797785	5	0.472	5.47575	7.5624e-13	0.000109904
6:36427342	6	36427342	36	0.428	-5.44069	8.38842e-13	0.000110883
6:35286502	6	35286502	35	0.356	-5.63181	1.09233e-12	0.000102436
20:4758722	20	4758722	5	0.473	5.43398	1.09608e-12	0.000110016
20:4883602	20	4883602	5	0.479	5.48221	1.10552e-12	0.000108053
6:36430013	6	36430013	36	0.428	-5.40556	1.11854e-12	0.000111088
20:4628239	20	4628239	5	0.484	5.61432	1.17056e-12	0.000102799
20:4630761	20	4630761	5	0.484	5.61432	1.17056e-12	0.000102799
20:4633087	20	4633087	5	0.484	5.61569	1.18133e-12	0.000102712
20:4629783	20	4629783	5	0.484	5.61123	1.21157e-12	0.000102775
20:4637679	20	4637679	5	0.483	5.61024	1.24e-12	0.000102718
20:4620871	20	4620871	5	0.484	5.60659	1.25942e-12	0.000102789
20:4638284	20	4638284	5	0.483	5.60754	1.26813e-12	0.000102727
20:4632251	20	4632251	5	0.483	5.60098	1.36357e-12	0.000102676
20:4634657	20	4634657	5	0.483	-5.60038	1.36801e-12	0.000102685
20:4635990	20	4635990	5	0.483	5.60038	1.36801e-12	0.000102685
20:4623044	20	4623044	5	0.483	5.59325	1.46681e-12	0.000102666
20:4624342	20	4624342	5	0.483	5.59325	1.46681e-12	0.000102666
20:4627062	20	4627062	5	0.483	5.59325	1.46681e-12	0.000102666
20:4751162	20	4751162	5	0.473	5.38673	1.72817e-12	0.000109976
6:36550120	6	36550120	37	0.34	5.74898	3.22932e-12	9.41721e-05
20:4885163	20	4885163	5	0.479	5.34971	3.43078e-12	0.000108486
6:35276767	6	35276767	35	0.356	-5.50114	3.4327e-12	0.000102594
6:35277557	6	35277557	35	0.356	-5.50114	3.4327e-12	0.000102594
6:36700131	6	36700131	37	0.455	-5.45479	3.52197e-12	0.000104236
20:4846348	20	4846348	5	0.478	-5.33768	4.02231e-12	0.000108272
20:4851612	20	4851612	5	0.478	-5.33768	4.02231e-12	0.000108272
6:35265842	6	35265842	35	0.347	-5.59868	4.28358e-12	9.81609e-05
20:4842019	20	4842019	5	0.478	5.32531	4.49729e-12	0.000108281
6:36554153	6	36554153	37	0.339	5.71718	4.52529e-12	9.3923e-05
20:4922714	20	4922714	5	0.477	-5.3015	4.7144e-12	0.000109044
20:4668019	20	4668019	5	0.455	5.11134	4.90562e-12	0.000117116
20:4632190	20	4632190	5	0.485	5.47065	5.5859e-12	0.000101692
6:36534021	6	36534021	37	0.339	5.69124	5.82751e-12	9.37981e-05
6:36553003	6	36553003	37	0.339	5.68885	5.8818e-12	9.38409e-05
6:36547369	6	36547369	37	0.339	5.66444	7.33977e-12	9.3783e-05
6:36548326	6	36548326	37	0.339	5.66444	7.33977e-12	9.3783e-05
6:36549240	6	36549240	37	0.339	5.66444	7.33977e-12	9.3783e-05
6:36551432	6	36551432	37	0.339	5.66444	7.33977e-12	9.3783e-05
6:36545330	6	36545330	37	0.339	5.6566	7.57375e-12	9.39197e-05
6:36538542	6	36538542	37	0.339	5.65836	7.72686e-12	9.37826e-05
6:36545991	6	36545991	37	0.339	5.65099	8.22539e-12	9.37811e-05
6:36560708	6	36560708	37	0.332	5.65557	9.20782e-12	9.31853e-05
6:36559590	6	36559590	37	0.332	5.64211	1.03141e-11	9.31821e-05
6:38026545	6	38026545	38	0.375	-5.45324	1.18051e-11	9.91769e-05
20:5820724	20	5820724	6	0.385	-5.96276	1.52257e-11	8.20529e-05
20:4753160	20	4753160	5	0.479	-5.18463	1.72557e-11	0.000107942
6:37234954	6	37234954	37	0.421	-5.28103	1.82512e-11	0.000103785
6:36565268	6	36565268	37	0.263	6.34631	2.08278e-11	7.14573e-05
20:5575983	20	5575983	6	0.382	-5.92629	2.17386e-11	8.17911e-05
6:37652729	6	37652729	38	0.485	-4.93411	2.50369e-11	0.000117259
20:4601407	20	4601407	5	0.485	-5.24574	2.72801e-11	0.00010335
14:23298062	14	23298062	23	0.11	7.66669	4.63325e-11	4.72552e-05
6:38047861	6	38047861	38	0.363	5.37937	5.23374e-11	9.54513e-05
6:37921723	6	37921723	38	0.484	-5.1128	8.79391e-11	0.000103171
6:36126762	6	36126762	36	0.325	-5.87294	8.8462e-11	7.81724e-05
14:23329375	14	23329375	23	0.11	7.54859	9.28922e-11	4.72126e-05
6:37232142	6	37232142	37	0.42	-5.07485	9.66198e-11	0.000104261
14:23338890	14	23338890	23	0.111	7.41286	9.67613e-11	4.88641e-05
14:23278232	14	23278232	23	0.11	7.52702	1.0526e-10	4.72066e-05
14:23285130	14	23285130	23	0.094	7.29643	1.11194e-10	5.01081e-05
20:4965179	20	4965179	5	0.413	4.6721	1.12172e-10	0.000122151
6:35274008	6	35274008	35	0.371	-4.94874	1.19557e-10	0.00010855
6:35292157	6	35292157	35	0.418	4.75282	1.60565e-10	0.000116045
6:35294131	6	35294131	35	0.419	4.72134	2.12957e-10	0.000116009
6:35297003	6	35297003	35	0.418	4.76678	2.34621e-10	0.000113273
6:36706370	6	36706370	37	0.481	4.74859	2.59784e-10	0.000113577
6:37347130	6	37347130	37	0.499	-4.51016	2.63073e-10	0.000125823
6:37960313	6	37960313	38	0.484	-4.98106	2.70661e-10	0.000103016
6:37965489	6	37965489	38	0.484	-4.98106	2.70661e-10	0.000103016
6:35289770	6	35289770	35	0.418	4.67649	3.03996e-10	0.000116204
6:35997831	6	35997831	36	0.412	5.14463	3.46498e-10	9.54009e-05
6:36000024	6	36000024	36	0.412	5.14463	3.46498e-10	9.54009e-05
14:23262536	14	23262536	23	0.092	7.10186	3.69018e-10	4.99088e-05
14:23221714	14	23221714	23	0.109	7.23931	3.72594e-10	4.80086e-05
20:4950157	20	4950157	5	0.346	4.43501	3.93269e-10	0.000127562
14:23257183	14	23257183	23	0.092	7.04721	5.2238e-10	4.98091e-05
6:35992596	6	35992596	36	0.412	5.08742	5.36757e-10	9.54401e-05
14:23246004	14	23246004	23	0.091	7.02647	6.7352e-10	4.9459e-05
14:23254639	14	23254639	23	0.104	7.1107	7.00382e-10	4.81973e-05
20:4736819	20	4736819	5	0.424	-4.51171	7.41908e-10	0.000119357
20:4695886	20	4695886	5	0.471	-4.67528	8.71543e-10	0.00011023
6:37752740	6	37752740	38	0.484	-4.58689	8.94763e-10	0.000114362
14:23232498	14	23232498	23	0.098	6.97095	9.30213e-10	4.94181e-05
6:37804003	6	37804003	38	0.488	4.82012	1.31773e-09	0.00010148
6:38023878	6	38023878	38	0.366	-4.86894	1.55932e-09	9.85665e-05
6:37749840	6	37749840	38	0.485	-4.50263	1.8859e-09	0.000114082
20:4863651	20	4863651	5	0.43	-4.42973	1.89829e-09	0.000117825
6:33952291	6	33952291	34	0.286	-5.72287	1.90807e-09	7.05775e-05
6:37741893	6	37741893	38	0.485	-4.49304	2.01893e-09	0.000114147
6:37810505	6	37810505	38	0.487	4.76516	2.09715e-09	0.000101274
14:23441010	14	23441010	23	0.083	7.83099	2.22573e-09	3.73803e-05
6:37393949	6	37393949	37	0.465	-4.75687	2.22959e-09	0.00010129
6:37412062	6	37412062	37	0.465	-4.75636	2.30402e-09	0.00010113
14:23128784	14	23128784	23	0.106	7.05235	2.33458e-09	4.59698e-05
6:37796921	6	37796921	38	0.487	4.74783	2.34537e-09	0.000101395
6:37818195	6	37818195	38	0.487	4.7502	2.34807e-09	0.000101287
6:37377606	6	37377606	37	0.465	-4.74093	2.52926e-09	0.000101271
6:37384356	6	37384356	37	0.465	-4.73979	2.58514e-09	0.000101198
6:37813572	6	37813572	38	0.487	4.73225	2.6696e-09	0.000101341
6:37816231	6	37816231	38	0.487	4.73225	2.6696e-09	0.000101341
6:37436347	6	37436347	37	0.465	-4.72755	2.7486e-09	0.00010138
6:37444900	6	37444900	37	0.465	-4.72755	2.7486e-09	0.00010138
6:37331712	6	37331712	37	0.465	-4.73158	2.7541e-09	0.000101196
6:37340937	6	37340937	37	0.465	-4.73158	2.7541e-09	0.000101196
6:37342568	6	37342568	37	0.465	-4.73158	2.7541e-09	0.000101196
6:37345508	6	37345508	37	0.465	-4.73158	2.7541e-09	0.000101196
6:33663785	6	33663785	34	0.465	-4.49809	2.76364e-09	0.000111952
6:37407653	6	37407653	37	0.465	-4.73174	2.90046e-09	0.0001009
6:37324718	6	37324718	37	0.465	-4.72246	2.94757e-09	0.000101207
14:22830132	14	22830132	23	0.095	6.81524	3.19107e-09	4.83832e-05
6:37391915	6	37391915	37	0.465	-4.71634	3.22091e-09	0.000100971
20:4850816	20	4850816	5	0.429	-4.35753	3.52705e-09	0.000117685
6:37354945	6	37354945	37	0.465	-4.68832	3.64419e-09	0.00010148
6:37349144	6	37349144	37	0.465	-4.68835	3.65357e-09	0.000101464
6:37359765	6	37359765	37	0.465	-4.68835	3.65357e-09	0.000101464
6:37369380	6	37369380	37	0.465	-4.68835	3.65357e-09	0.000101464
6:37373314	6	37373314	37	0.465	-4.69007	3.84765e-09	0.000101096
6:37838622	6	37838622	38	0.479	4.74592	3.8618e-09	9.87104e-05
6:37819224	6	37819224	38	0.487	4.68694	3.8689e-09	0.0001012
6:37821595	6	37821595	38	0.487	4.68694	3.8689e-09	0.0001012
6:37831626	6	37831626	38	0.487	4.68694	3.8689e-09	0.0001012
14:23457130	14	23457130	23	0.084	7.61137	3.96561e-09	3.83228e-05
20:4926701	20	4926701	5	0.436	-4.45801	3.97028e-09	0.000111697
6:37815615	6	37815615	38	0.487	4.67365	4.24893e-09	0.00010124
6:37811600	6	37811600	38	0.487	4.67251	4.25437e-09	0.000101282
6:38909371	6	38909371	39	0.27	-5.28514	4.26709e-09	7.91512e-05
6:33650978	6	33650978	34	0.465	-4.43201	4.30606e-09	0.000112495
6:37282356	6	37282356	37	0.466	-4.65196	4.32669e-09	0.000102082
6:37812521	6	37812521	38	0.487	4.67119	4.32863e-09	0.000101241
6:37814928	6	37814928	38	0.487	4.67119	4.32863e-09	0.000101241
6:37817589	6	37817589	38	0.487	4.67489	4.44726e-09	0.000100926
14:22999212	14	22999212	23	0.112	6.73595	4.48241e-09	4.85934e-05
6:37321049	6	37321049	37	0.465	-4.65953	4.95957e-09	0.000100965
6:37300810	6	37300810	37	0.465	-4.648	5.11192e-09	0.000101292
6:37293699	6	37293699	37	0.465	-4.64544	5.19439e-09	0.000101311
6:37458923	6	37458923	37	0.465	-4.6444	5.20371e-09	0.000101346
6:37313503	6	37313503	37	0.465	-4.63163	5.74529e-09	0.00010133
6:37314183	6	37314183	37	0.465	-4.63163	5.74529e-09	0.00010133
6:37317695	6	37317695	37	0.465	-4.63163	5.74529e-09	0.00010133
6:36448396	6	36448396	36	0.422	-4.50779	5.80905e-09	0.000106906
6:37297426	6	37297426	37	0.465	-4.62808	5.91105e-09	0.000101319
6:37298725	6	37298725	37	0.465	-4.62808	5.91105e-09	0.000101319
6:38131158	6	38131158	38	0.403	-4.81516	5.95605e-09	9.35593e-05
6:37463709	6	37463709	37	0.465	-4.62244	5.96493e-09	0.000101514
20:4152445	20	4152445	4	0.438	-4.81026	6.05217e-09	9.36638e-05
20:4156663	20	4156663	4	0.438	-4.81026	6.05217e-09	9.36638e-05
6:36433181	6	36433181	36	0.375	-4.58929	6.05225e-09	0.000102899
6:37303264	6	37303264	37	0.464	-4.62234	6.06225e-09	0.000101424
6:37516151	6	37516151	38	0.464	-4.63226	6.68559e-09	0.000100421
14:22989880	14	22989880	23	0.097	-7.06632	6.73275e-09	4.3139e-05
14:22980799	14	22980799	23	0.097	7.05289	7.13483e-09	4.3158e-05
20:4873667	20	4873667	5	0.35	-4.20696	7.21262e-09	0.000121213
20:5703147	20	5703147	6	0.416	4.66622	7.2235e-09	9.85211e-05
6:37489614	6	37489614	37	0.465	-4.59608	7.61185e-09	0.000101241
14:23029146	14	23029146	23	0.106	6.83651	7.61343e-09	4.57596e-05
6:37374718	6	37374718	37	0.465	-4.5969	8.0033e-09	0.000100909
6:37245497	6	37245497	37	0.487	-4.35169	8.71563e-09	0.000112039
6:36531627	6	36531627	37	0.415	4.53569	8.91904e-09	0.000102994
14:22941327	14	22941327	23	0.096	6.5871	8.92309e-09	4.8834e-05
6:36643100	6	36643100	37	0.384	-4.52567	9.67024e-09	0.000102958
6:36481837	6	36481837	36	0.415	4.52336	9.72482e-09	0.000103029
6:36629387	6	36629387	37	0.383	-4.5238	9.86627e-09	0.000102921
20:4927899	20	4927899	5	0.436	-4.31439	1.01365e-08	0.000112973
6:36503089	6	36503089	37	0.414	4.51866	1.02713e-08	0.00010291
6:36523555	6	36523555	37	0.414	4.51866	1.02713e-08	0.00010291
6:33602155	6	33602155	34	0.461	-4.27537	1.08404e-08	0.000114586
6:33607651	6	33607651	34	0.461	-4.27537	1.08404e-08	0.000114586
6:33610766	6	33610766	34	0.461	-4.27537	1.08404e-08	0.000114586
6:36524227	6	36524227	37	0.452	4.46349	1.10534e-08	0.00010501
6:33616515	6	33616515	34	0.461	-4.269	1.13507e-08	0.000114613
6:33617274	6	33617274	34	0.461	-4.269	1.13507e-08	0.000114613
6:33618635	6	33618635	34	0.461	-4.269	1.13507e-08	0.000114613
6:33622404	6	33622404	34	0.461	-4.269	1.13507e-08	0.000114613
6:33626215	6	33626215	34	0.461	-4.269	1.13507e-08	0.000114613
6:33633154	6	33633154	34	0.461	-4.269	1.13507e-08	0.000114613
6:33635898	6	33635898	34	0.461	-4.269	1.13507e-08	0.000114613
14:23476194	14	23476194	23	0.082	7.5624	1.13761e-08	3.65211e-05
6:36541809	6	36541809	37	0.452	4.45792	1.14702e-08	0.00010504
6:36554767	6	36554767	37	0.452	4.45792	1.14702e-08	0.00010504
6:36619708	6	36619708	37	0.383	-4.50488	1.15344e-08	0.000102828
6:36525201	6	36525201	37	0.452	4.44239	1.29456e-08	0.000105011
6:36528073	6	36528073	37	0.452	4.44239	1.29456e-08	0.000105011
6:36530627	6	36530627	37	0.452	4.44239	1.29456e-08	0.000105011
14:22839488	14	22839488	23	0.104	-6.5858	1.37194e-08	4.76167e-05
6:36876580	6	36876580	37	0.479	-4.31949	1.37664e-08	0.000110661
6:37243159	6	37243159	37	0.498	-4.28209	1.54701e-08	0.000111809
6:37243677	6	37243677	37	0.498	-4.28209	1.54701e-08	0.000111809
6:36546810	6	36546810	37	0.452	4.41076	1.62269e-08	0.000105076
6:37029371	6	37029371	37	0.419	4.11598	1.78392e-08	0.000119967
6:33630195	6	33630195	34	0.462	-4.20593	1.81499e-08	0.00011477
6:36642083	6	36642083	37	0.469	-4.22549	1.85886e-08	0.000113543
6:33678302	6	33678302	34	0.449	-4.16053	1.94194e-08	0.000116801
14:22906023	14	22906023	23	0.095	6.44826	1.94818e-08	4.86187e-05
14:22986080	14	22986080	23	0.099	6.70688	1.99123e-08	4.48811e-05
6:33850597	6	33850597	34	0.285	-5.48505	2.01993e-08	6.70425e-05
6:36857907	6	36857907	37	0.488	-4.28205	2.26518e-08	0.000109221
20:4732330	20	4732330	5	0.414	-4.10985	2.30031e-08	0.00011845
20:4947601	20	4947601	5	0.309	4.0314	2.37566e-08	0.000122858
6:36555445	6	36555445	37	0.458	4.32428	2.54161e-08	0.000106332
20:4937498	20	4937498	5	0.309	4.02913	2.56685e-08	0.000122403
6:36874602	6	36874602	37	0.488	-4.26307	2.57217e-08	0.000109325
6:36863269	6	36863269	37	0.488	-4.26012	2.66602e-08	0.000109231
6:36872513	6	36872513	37	0.488	-4.24975	2.84601e-08	0.000109314
14:23300304	14	23300304	23	0.087	7.06041	3.0734e-08	3.94151e-05
14:22956517	14	22956517	23	0.101	6.48203	3.11115e-08	4.67264e-05
6:36871343	6	36871343	37	0.488	-4.23588	3.16163e-08	0.000109302
6:37777797	6	37777797	38	0.331	-4.61253	3.20758e-08	9.20966e-05
6:38045727	6	38045727	38	0.498	4.20196	3.23797e-08	0.000110905
6:38535681	6	38535681	39	0.288	-4.9119	3.24884e-08	8.11478e-05
20:4728470	20	4728470	5	0.414	-4.04452	3.47675e-08	0.000119165
6:36458311	6	36458311	36	0.472	4.235	3.6444e-08	0.000108361
14:22861656	14	22861656	23	0.103	6.40027	3.66661e-08	4.74287e-05
6:33688961	6	33688961	34	0.45	-4.06706	4.05104e-08	0.000116699
6:38042337	6	38042337	38	0.498	4.16728	4.24707e-08	0.000110815
14:22982433	14	22982433	23	0.093	6.64403	4.46571e-08	4.34569e-05
14:22905542	14	22905542	23	0.09	6.4404	4.57085e-08	4.61785e-05
14:22879602	14	22879602	23	0.09	-6.43011	4.68918e-08	4.62495e-05
20:4662980	20	4662980	5	0.255	4.1754	4.73207e-08	0.000109613
20:5025275	20	5025275	5	0.345	-4.09617	4.80714e-08	0.000113777
6:38028236	6	38028236	38	0.498	4.14273	5.04029e-08	0.000110891
6:38498233	6	38498233	38	0.179	5.97355	5.05165e-08	5.33297e-05
14:22867321	14	22867321	23	0.102	6.28052	5.70144e-08	4.78627e-05
6:38038404	6	38038404	38	0.498	4.12611	5.70262e-08	0.000110885
6:33675314	6	33675314	34	0.483	-3.98925	5.71058e-08	0.000118612
14:22952187	14	22952187	23	0.104	6.29818	6.43405e-08	4.72159e-05
14:22916046	14	22916046	23	0.104	6.24291	7.75142e-08	4.74618e-05
20:4532859	20	4532859	5	0.271	4.00319	7.87838e-08	0.000115293
6:37929882	6	37929882	38	0.457	-4.07377	7.997e-08	0.000111221
14:22888105	14	22888105	23	0.091	6.29036	8.07616e-08	4.66197e-05
14:22968925	14	22968925	23	0.104	6.24869	8.79509e-08	4.69722e-05
20:4298284	20	4298284	4	0.462	-4.07591	8.94309e-08	0.000110269
14:22956708	14	22956708	23	0.097	6.42189	9.03263e-08	4.43925e-05
14:22910309	14	22910309	23	0.103	6.23041	9.0398e-08	4.71605e-05
6:34697260	6	34697260	35	0.327	4.57956	9.45387e-08	8.7021e-05
6:34699079	6	34699079	35	0.327	4.57956	9.45387e-08	8.7021e-05
14:22875389	14	22875389	23	0.098	6.25879	9.50087e-08	4.65761e-05
14:22922271	14	22922271	23	0.103	-6.21888	9.56248e-08	4.7155e-05
6:37666279	6	37666279	38	0.385	-3.92833	9.59069e-08	0.000118146
14:22900130	14	22900130	23	0.104	6.1637	1.00407e-07	4.78435e-05
6:37252978	6	37252978	37	0.486	-4.04622	1.07571e-07	0.000110492
6:36725781	6	36725781	37	0.392	4.04704	1.10178e-07	0.000110266
20:4819449	20	4819449	5	0.24	4.08535	1.14665e-07	0.000107911
6:33679349	6	33679349	34	0.483	-3.89061	1.21636e-07	0.000118499
20:4288735	20	4288735	4	0.463	-4.036	1.2485e-07	0.000109918
6:36648160	6	36648160	37	0.433	-3.98613	1.33668e-07	0.000112152
20:4598528	20	4598528	5	0.487	-3.93769	1.36584e-07	0.000114755
6:34714956	6	34714956	35	0.317	-4.6368	1.39343e-07	8.26469e-05
6:38139495	6	38139495	38	0.47	-4.08599	1.42355e-07	0.000106269
6:38140681	6	38140681	38	0.47	-4.08599	1.42355e-07	0.000106269
20:4297397	20	4297397	4	0.464	-4.01501	1.45693e-07	0.000109881
14:22950339	14	22950339	23	0.105	6.05088	1.5235e-07	4.82311e-05
14:22963956	14	22963956	23	0.105	6.04386	1.56596e-07	4.82498e-05
6:34704806	6	34704806	35	0.327	4.50358	1.61004e-07	8.67245e-05
20:4975806	20	4975806	5	0.309	3.99424	1.61583e-07	0.000110223
20:4673840	20	4673840	5	0.266	4.00295	1.63858e-07	0.000109635
14:22872231	14	22872231	23	0.101	6.12354	1.69861e-07	4.67334e-05
6:36029949	6	36029949	36	0.28	-4.76434	1.74807e-07	7.70426e-05
6:36032406	6	36032406	36	0.281	-4.74904	1.76445e-07	7.74884e-05
6:37990808	6	37990808	38	0.457	-3.95775	1.85356e-07	0.000111178
6:37270930	6	37270930	37	0.487	-3.97777	1.88745e-07	0.00010992
14:23724411	14	23724411	24	0.099	6.14401	2.13982e-07	4.56642e-05
6:34763710	6	34763710	35	0.301	4.57998	2.16456e-07	8.21066e-05
6:36617150	6	36617150	37	0.432	-3.90758	2.19935e-07	0.000112662
6:36743854	6	36743854	37	0.431	4.00068	2.2749e-07	0.000107219
20:4304946	20	4304946	4	0.121	8.02665	2.28266e-07	2.66316e-05
6:36603958	6	36603958	37	0.4	-4.04341	2.32306e-07	0.000104806
20:5029189	20	5029189	5	0.44	-3.9003	2.37072e-07	0.000112472
6:36475104	6	36475104	36	0.357	4.2634	2.38609e-07	9.40875e-05
20:5026234	20	5026234	5	0.34	-3.82356	2.42433e-07	0.000116842
20:4992126	20	4992126	5	0.309	-3.90257	2.46194e-07	0.000112034
6:36027461	6	36027461	36	0.281	-4.67452	2.5931e-07	7.77951e-05
20:4987900	20	4987900	5	0.31	3.89203	2.59674e-07	0.000112205
6:37049538	6	37049538	37	0.488	-3.93547	2.70326e-07	0.000109421
6:36024475	6	36024475	36	0.281	-4.65985	2.7507e-07	7.79489e-05
14:22933624	14	22933624	23	0.098	-5.88658	2.8143e-07	4.87656e-05
6:34501180	6	34501180	35	0.302	-4.5449	2.90608e-07	8.1612e-05
20:4591851	20	4591851	5	0.414	-3.71738	2.91542e-07	0.000121957
6:34767095	6	34767095	35	0.286	-4.68017	3.10921e-07	7.65809e-05
14:22896212	14	22896212	23	0.103	5.89854	3.25745e-07	4.80476e-05
6:34767134	6	34767134	35	0.286	-4.66931	3.26872e-07	7.66536e-05
6:34766756	6	34766756	35	0.286	-4.66081	3.57127e-07	7.64289e-05
6:36582586	6	36582586	37	0.344	4.24256	3.64623e-07	9.2097e-05
6:38546646	6	38546646	39	0.396	3.77757	3.77527e-07	0.000115861
6:41820804	6	41820804	42	0.056	-7.43026	3.79443e-07	2.99382e-05
6:41824741	6	41824741	42	0.056	-7.47201	3.82984e-07	2.9584e-05
6:38549206	6	38549206	39	0.429	3.74471	4.0944e-07	0.000117187
6:34769714	6	34769714	35	0.286	-4.61962	4.11622e-07	7.69744e-05
6:41839872	6	41839872	42	0.057	-7.37216	4.18418e-07	3.01893e-05
14:34555291	14	34555291	35	0.266	-4.06998	4.19778e-07	9.90197e-05
6:34775769	6	34775769	35	0.286	-4.60682	4.43472e-07	7.69681e-05
14:22899088	14	22899088	23	0.098	5.77316	4.73421e-07	4.87689e-05
14:23215929	14	23215929	23	0.153	4.82332	4.93027e-07	6.9651e-05
6:33522644	6	33522644	34	0.377	-3.72101	5.02674e-07	0.000116851
13:13777908	13	13777908	14	0.368	-3.50931	5.42174e-07	0.000130614
6:38548198	6	38548198	39	0.394	3.70879	6.30199e-07	0.000115591
6:36578743	6	36578743	37	0.344	4.15822	6.51333e-07	9.17208e-05
6:37709725	6	37709725	38	0.425	-3.59977	6.75154e-07	0.00012204
6:37719635	6	37719635	38	0.425	-3.60002	6.75229e-07	0.000122022
20:4593115	20	4593115	5	0.42	-3.6536	7.34006e-07	0.000117698
6:38887600	6	38887600	39	0.285	4.21125	7.39646e-07	8.85399e-05
14:34563169	14	34563169	35	0.266	-3.98012	7.45442e-07	9.90596e-05
6:36477167	6	36477167	36	0.402	3.88371	8.18194e-07	0.000103276
20:6828105	20	6828105	7	0.471	-3.49274	8.63035e-07	0.000127148
6:38550162	6	38550162	39	0.395	3.63517	9.66989e-07	0.000116318
6:38556220	6	38556220	39	0.395	3.63165	9.91326e-07	0.000116311
6:33357755	6	33357755	33	0.299	-4.06074	1.00824e-06	9.29045e-05
6:35666704	6	35666704	36	0.342	-3.94542	1.02539e-06	9.82806e-05
6:38553181	6	38553181	39	0.397	3.60749	1.05134e-06	0.000117316
6:33482626	6	33482626	33	0.376	-3.61854	1.05944e-06	0.000116529
6:35352112	6	35352112	35	0.426	-3.62903	1.11867e-06	0.000115346
6:35354536	6	35354536	35	0.434	-3.62414	1.12814e-06	0.000115579
14:23852451	14	23852451	24	0.115	-5.37259	1.1283e-06	5.25947e-05
6:36012423	6	36012423	36	0.487	3.68823	1.22707e-06	0.000110835
6:35347849	6	35347849	35	0.424	-3.61938	1.23434e-06	0.000115035
6:36466733	6	36466733	36	0.368	3.88374	1.26464e-06	9.97113e-05
20:4974566	20	4974566	5	0.222	3.91797	1.30373e-06	9.77323e-05
6:38884033	6	38884033	39	0.234	4.69261	1.30925e-06	6.81072e-05
6:35344992	6	35344992	35	0.424	-3.60895	1.32764e-06	0.000115012
14:23851893	14	23851893	24	0.115	-5.35473	1.3297e-06	5.22396e-05
14:23858267	14	23858267	24	0.115	-5.35473	1.3297e-06	5.22396e-05
14:23859500	14	23859500	24	0.115	-5.35473	1.3297e-06	5.22396e-05
20:6309912	20	6309912	6	0.471	-3.55649	1.33211e-06	0.000118396
6:36783816	6	36783816	37	0.33	3.85995	1.4084e-06	0.000100053
14:23850764	14	23850764	24	0.115	-5.32889	1.49145e-06	5.2249e-05
6:33613849	6	33613849	34	0.349	-3.70849	1.5003e-06	0.000107825
6:38581307	6	38581307	39	0.423	-3.75473	1.53862e-06	0.000104965
6:39832870	6	39832870	40	0.06	6.92218	1.54821e-06	3.08692e-05
6:41927738	6	41927738	42	0.057	6.43191	1.60169e-06	3.56531e-05
7:89596870	7	89596870	90	0.097	-5.27788	1.65614e-06	5.28004e-05
7:89597595	7	89597595	90	0.097	-5.27788	1.65614e-06	5.28004e-05
6:35909397	6	35909397	36	0.38	-3.59368	1.74568e-06	0.000113378
20:4658953	20	4658953	5	0.241	3.69504	1.74733e-06	0.000107236
20:4587638	20	4587638	5	0.298	3.5908	1.81737e-06	0.000113176
6:37920305	6	37920305	38	0.413	-3.61623	1.94817e-06	0.000110935
14:23829066	14	23829066	24	0.115	-5.27236	1.94908e-06	5.2189e-05
14:23829978	14	23829978	24	0.115	-5.27236	1.94908e-06	5.2189e-05
14:23831133	14	23831133	24	0.115	-5.27236	1.94908e-06	5.2189e-05
14:23834262	14	23834262	24	0.115	-5.27236	1.94908e-06	5.2189e-05
14:23837002	14	23837002	24	0.115	-5.27236	1.94908e-06	5.2189e-05
6:38874929	6	38874929	39	0.469	3.38382	1.96389e-06	0.000126608
20:4422634	20	4422634	4	0.377	-3.4397	2.03656e-06	0.000122151
14:23851568	14	23851568	24	0.116	-5.2523	2.06204e-06	5.23369e-05
23:50465840	23	50465840	50	0.085	5.17784	2.1436e-06	5.36748e-05
14:33496774	14	33496774	33	0.279	3.93216	2.16446e-06	9.29884e-05
6:36761364	6	36761364	37	0.33	3.78916	2.16527e-06	0.000100135
7:89580382	7	89580382	90	0.098	-5.19438	2.1722e-06	5.3273e-05
14:23863435	14	23863435	24	0.115	-5.22594	2.23617e-06	5.25006e-05
6:38865780	6	38865780	39	0.468	3.36219	2.26012e-06	0.000126713
6:38871279	6	38871279	39	0.468	3.35437	2.41298e-06	0.000126588
6:38874099	6	38874099	39	0.468	3.35437	2.41298e-06	0.000126588
6:36580170	6	36580170	37	0.478	3.63436	2.44731e-06	0.000107705
14:23784341	14	23784341	24	0.102	-5.45724	2.46027e-06	4.775e-05
20:4424056	20	4424056	4	0.373	-3.39619	2.63194e-06	0.000122563
6:37030480	6	37030480	37	0.43	-3.57591	2.72528e-06	0.000110219
23:48496453	23	48496453	48	0.014	-12.2407	2.7341e-06	9.40463e-06
6:35569372	6	35569372	36	0.438	3.84628	2.78882e-06	9.5078e-05
6:36762664	6	36762664	37	0.33	3.7412	2.90015e-06	0.00010015
14:23828765	14	23828765	24	0.116	-5.17976	2.91206e-06	5.22296e-05
14:23839177	14	23839177	24	0.115	-5.17266	3.0098e-06	5.22213e-05
6:37035186	6	37035186	37	0.421	-3.55801	3.12112e-06	0.000110013
14:23844811	14	23844811	24	0.113	5.14784	3.285e-06	5.23201e-05
14:23847474	14	23847474	24	0.113	5.14784	3.285e-06	5.23201e-05
14:23789565	14	23789565	24	0.102	5.38417	3.31649e-06	4.77875e-05
6:38861734	6	38861734	39	0.468	3.29941	3.51728e-06	0.000126582
20:4410038	20	4410038	4	0.375	-3.35648	3.53724e-06	0.000122254
14:34359771	14	34359771	34	0.46	3.40178	3.55315e-06	0.000118972
20:6327444	20	6327444	6	0.484	3.46892	3.57923e-06	0.000114337
20:6335436	20	6335436	6	0.484	-3.47061	3.59066e-06	0.000114193
7:89568396	7	89568396	90	0.098	-5.05846	3.59337e-06	5.37542e-05
7:90747139	7	90747139	91	0.219	3.9064	3.60696e-06	9.01013e-05
7:89556020	7	89556020	90	0.097	-5.07752	3.78e-06	5.31099e-05
14:23813640	14	23813640	24	0.113	-5.11233	3.8347e-06	5.23216e-05
23:49185526	23	49185526	49	0.042	-6.98981	3.86181e-06	2.7972e-05
6:36614641	6	36614641	37	0.498	-3.4985	3.95936e-06	0.000111398
14:23848931	14	23848931	24	0.113	-5.10845	4.00949e-06	5.21913e-05
14:34390686	14	34390686	34	0.268	-3.89867	4.06628e-06	8.94901e-05
6:38864956	6	38864956	39	0.467	3.27335	4.12406e-06	0.000126781
6:38870066	6	38870066	39	0.467	3.27335	4.12406e-06	0.000126781
6:38873090	6	38873090	39	0.467	3.27335	4.12406e-06	0.000126781
14:23820561	14	23820561	24	0.113	5.09467	4.12897e-06	5.23348e-05
6:38097011	6	38097011	38	0.47	-3.49174	4.21279e-06	0.000111205
14:24019648	14	24019648	24	0.288	-3.77141	4.25948e-06	9.52297e-05
6:32047876	6	32047876	32	0.277	4.28719	4.30909e-06	7.36186e-05
6:36108228	6	36108228	36	0.5	-3.45434	4.38196e-06	0.00011322
6:39881993	6	39881993	40	0.061	-6.51925	4.43488e-06	3.17556e-05
14:23822296	14	23822296	24	0.113	-5.08741	4.46914e-06	5.21086e-05
6:36712010	6	36712010	37	0.265	3.84542	4.52529e-06	9.10969e-05
14:23815882	14	23815882	24	0.113	5.06912	4.6049e-06	5.23423e-05
14:23783063	14	23783063	24	0.102	-5.3029	4.65561e-06	4.77813e-05
6:32302241	6	32302241	32	0.275	4.26731	4.67777e-06	7.37523e-05
6:32144008	6	32144008	32	0.282	4.26727	4.7515e-06	7.36483e-05
6:32288709	6	32288709	32	0.275	4.26458	4.83503e-06	7.36236e-05
6:32310147	6	32310147	32	0.275	4.26458	4.83503e-06	7.36236e-05
6:32317485	6	32317485	32	0.275	4.26458	4.83503e-06	7.36236e-05
6:32318635	6	32318635	32	0.275	4.26458	4.83503e-06	7.36236e-05
6:32120395	6	32120395	32	0.276	4.27259	4.87958e-06	7.32861e-05
6:32263547	6	32263547	32	0.275	4.26233	4.88503e-06	7.36319e-05
20:4218806	20	4218806	4	0.38	-3.44089	4.91069e-06	0.000112925
6:32283315	6	32283315	32	0.275	4.2626	4.92728e-06	7.35645e-05
20:6354931	20	6354931	6	0.467	-3.27202	4.9915e-06	0.000124694
14:34328215	14	34328215	34	0.27	-3.85585	4.99365e-06	8.97916e-05
6:32092184	6	32092184	32	0.276	4.26698	5.01182e-06	7.32988e-05
6:37905296	6	37905296	38	0.466	3.56175	5.07591e-06	0.000105072
20:4220395	20	4220395	4	0.463	3.37322	5.13184e-06	0.000117026
6:38621930	6	38621930	39	0.322	-3.54105	5.2174e-06	0.000106035
6:32085669	6	32085669	32	0.276	4.25455	5.28489e-06	7.33679e-05
6:37908478	6	37908478	38	0.466	3.55557	5.30578e-06	0.000105008
6:37999069	6	37999069	38	0.238	3.9606	5.44113e-06	8.44336e-05
14:23827476	14	23827476	24	0.119	-4.87108	5.64067e-06	5.5635e-05
6:38300483	6	38300483	38	0.478	-3.58869	5.65288e-06	0.000102475
6:37902755	6	37902755	38	0.466	3.54083	5.76828e-06	0.000105066
6:37044068	6	37044068	37	0.43	-3.44662	5.90876e-06	0.000110639
6:32301058	6	32301058	32	0.273	4.22716	5.9349e-06	7.35249e-05
6:35305911	6	35305911	35	0.426	-3.3806	5.98717e-06	0.000114861
20:4825683	20	4825683	5	0.364	-3.42793	6.0112e-06	0.000111669
20:4830786	20	4830786	5	0.364	-3.42334	6.09076e-06	0.000111831
6:32129464	6	32129464	32	0.279	4.20544	6.17105e-06	7.40157e-05
20:4789038	20	4789038	5	0.364	3.42077	6.22917e-06	0.000111764
14:23826318	14	23826318	24	0.119	-4.84462	6.27241e-06	5.56893e-05
6:35300300	6	35300300	35	0.427	-3.3751	6.29374e-06	0.000114697
20:4805282	20	4805282	5	0.364	-3.41711	6.34556e-06	0.000111808
8:56083234	8	56083234	56	0.252	3.86946	6.37519e-06	8.71591e-05
14:24020644	14	24020644	24	0.292	-3.69552	6.38892e-06	9.55369e-05
6:37046114	6	37046114	37	0.43	-3.43057	6.53447e-06	0.000110627
6:38312013	6	38312013	38	0.479	-3.56544	6.53547e-06	0.000102416
6:39838167	6	39838167	40	0.26	3.76298	6.63352e-06	9.18174e-05
6:39859027	6	39859027	40	0.259	3.77013	6.64125e-06	9.14592e-05
6:35623939	6	35623939	36	0.345	3.69036	6.76137e-06	9.52942e-05
20:4424024	20	4424024	4	0.381	-3.32924	6.81472e-06	0.000116999
6:38289304	6	38289304	38	0.4	-3.51077	6.84689e-06	0.000105167
7:90688919	7	90688919	91	0.241	3.76736	6.87338e-06	9.12969e-05
6:35626108	6	35626108	36	0.345	3.68559	6.96017e-06	9.52794e-05
20:4806354	20	4806354	5	0.364	-3.40003	7.0403e-06	0.000111833
20:3282791	20	3282791	3	0.402	-3.58519	7.16827e-06	0.000100409
14:24026213	14	24026213	24	0.287	-3.67931	7.29909e-06	9.51743e-05
6:36978273	6	36978273	37	0.473	-3.19381	7.32917e-06	0.000126255
20:4836223	20	4836223	5	0.35	-3.41916	7.34013e-06	0.000110148
6:38619398	6	38619398	39	0.321	-3.46659	7.34226e-06	0.000107151
6:33021594	6	33021594	33	0.482	-3.44159	7.35168e-06	0.0001087
6:36100172	6	36100172	36	0.5	-3.37225	7.39226e-06	0.000113157
20:4822114	20	4822114	5	0.364	-3.38741	7.60962e-06	0.000111837
14:24020524	14	24020524	24	0.289	-3.65621	7.62201e-06	9.59835e-05
20:4784284	20	4784284	5	0.364	3.38925	7.67185e-06	0.000111628
6:32291772	6	32291772	32	0.273	4.17809	7.7137e-06	7.34207e-05
6:38312868	6	38312868	38	0.478	-3.53836	7.84838e-06	0.000102197
26:1617637	26	1617637	2	0.011	13.2566	7.90513e-06	7.27644e-06
6:38141833	6	38141833	38	0.362	-3.84846	7.90669e-06	8.63308e-05
6:38144195	6	38144195	38	0.362	-3.84846	7.90669e-06	8.63308e-05
6:38315364	6	38315364	38	0.479	-3.52407	8.23386e-06	0.000102554
6:38316138	6	38316138	38	0.479	-3.52407	8.23386e-06	0.000102554
14:33498620	14	33498620	33	0.435	3.23345	8.27066e-06	0.000121763
26:13043571	26	13043571	13	0.16	4.30108	8.41239e-06	6.87076e-05
14:34178407	14	34178407	34	0.25	-3.53674	8.47164e-06	0.000101542
20:5198767	20	5198767	5	0.489	-3.2624	8.49162e-06	0.000119309
7:90689839	7	90689839	91	0.241	3.7259	8.53518e-06	9.1428e-05
6:32286938	6	32286938	32	0.275	4.1504	8.90593e-06	7.3381e-05
6:39902422	6	39902422	40	0.259	3.71532	9.00406e-06	9.14749e-05
6:32305015	6	32305015	32	0.273	4.14185	9.00897e-06	7.36021e-05
6:33266828	6	33266828	33	0.477	3.23515	9.17126e-06	0.000120425
6:32268140	6	32268140	32	0.271	4.1763	9.5502e-06	7.19833e-05
6:37038017	6	37038017	37	0.43	-3.3684	9.58347e-06	0.000110613
6:32270446	6	32270446	32	0.274	4.13768	9.77964e-06	7.31634e-05
6:32282211	6	32282211	32	0.274	4.13768	9.77964e-06	7.31634e-05
6:32289956	6	32289956	32	0.274	4.13768	9.77964e-06	7.31634e-05
6:32302976	6	32302976	32	0.274	4.13768	9.77964e-06	7.31634e-05
6:32304038	6	32304038	32	0.274	4.13768	9.77964e-06	7.31634e-05
6:32309233	6	32309233	32	0.274	4.13768	9.77964e-06	7.31634e-05
6:32319511	6	32319511	32	0.274	4.13768	9.77964e-06	7.31634e-05
6:32320984	6	32320984	32	0.274	4.13768	9.77964e-06	7.31634e-05

## Sheet: YW_GWAA
SNP Position	CHR	BP	Rounded Mb	MAF	Regression Beta	P-value	PVE
6:37974974	6	37974974	38	0.282	-24.9909	2.04469e-49	2.84759e-05
6:37211057	6	37211057	37	0.328	-19.3393	3.03787e-37	2.84299e-05
20:5008911	20	5008911	5	0.441	-18.105	3.72761e-35	2.84299e-05
6:36355574	6	36355574	36	0.219	-21.0476	2.13659e-26	2.84273e-05
6:38909371	6	38909371	39	0.271	-14.5084	7.87836e-20	2.83339e-05
14:23329375	14	23329375	23	0.116	17.0075	3.06889e-17	3.53289e-05
20:5575983	20	5575983	6	0.39	-12.7899	5.62406e-16	3.53289e-05
6:40396020	6	40396020	40	0.276	-11.3403	6.1125e-14	3.54075e-05
6:34714956	6	34714956	35	0.315	-11.4266	2.31945e-13	3.35111e-05
6:33850597	6	33850597	34	0.286	-12.7344	2.47025e-13	3.79257e-05
14:23724411	14	23724411	24	0.102	14.9146	3.4754e-13	3.55063e-05
20:4152445	20	4152445	4	0.442	-10.0075	1.03708e-11	3.83989e-05
6:40577291	6	40577291	41	0.486	8.98738	9.19565e-11	3.95171e-05
6:33357755	6	33357755	33	0.299	-9.13393	2.02927e-10	3.67382e-05
20:6828105	20	6828105	7	0.466	-7.52201	1.24546e-09	3.70997e-05
7:90688919	7	90688919	91	0.24	8.8786	1.88062e-09	3.42588e-05
6:41824741	6	41824741	42	0.056	-15.3642	2.41013e-09	3.97395e-05
20:2620444	20	2620444	3	0.472	7.17105	9.96168e-09	3.45001e-05
20:1930640	20	1930640	2	0.4	-6.39764	2.97681e-06	3.95794e-05
21:66145376	21	66145376	66	0.426	4.88901	5.06687e-06	3.95271e-05
7:90233798	7	90233798	90	0.107	8.37656	6.81395e-06	3.97955e-05
6:32268140	6	32268140	32	0.269	7.59517	8.04819e-06	3.97636e-05
6:37987337	6	37987337	38	0.282	-24.7234	2.46154e-48	3.95482e-05
6:37996786	6	37996786	38	0.282	-24.7234	2.46154e-48	3.68759e-05
6:38001622	6	38001622	38	0.282	-24.6526	4.56416e-48	3.93646e-05
6:37991751	6	37991751	38	0.281	-24.6919	4.61442e-48	3.97796e-05
6:37214068	6	37214068	37	0.328	-19.3393	3.03787e-37	4.3329e-05
6:37221776	6	37221776	37	0.328	-19.1991	8.22428e-37	4.14601e-05
6:37822623	6	37822623	38	0.366	19.2712	3.42906e-35	4.14601e-05
6:37919045	6	37919045	38	0.332	-18.4976	2.12873e-34	3.97984e-05
20:4985523	20	4985523	5	0.443	17.7541	2.81076e-34	4.14292e-05
20:5009598	20	5009598	5	0.443	-17.3644	8.97237e-34	3.79606e-05
6:37343379	6	37343379	37	0.357	-17.919	1.86909e-33	4.12508e-05
6:37418164	6	37418164	37	0.357	-17.7929	2.55935e-33	3.93444e-05
6:37978037	6	37978037	38	0.345	-18.4329	4.89105e-33	3.82049e-05
20:4982228	20	4982228	5	0.443	17.0992	5.56717e-33	3.90714e-05
6:38005805	6	38005805	38	0.345	-18.344	5.91439e-33	3.93033e-05
20:4964757	20	4964757	5	0.447	17.125	5.98942e-33	4.03648e-05
20:4975337	20	4975337	5	0.447	17.1273	6.4585e-33	4.03648e-05
20:4993558	20	4993558	5	0.444	-17.0635	6.78654e-33	4.03648e-05
20:5008738	20	5008738	5	0.444	-17.0644	7.13672e-33	2.06891e-05
20:4965760	20	4965760	5	0.447	17.1078	7.3175e-33	4.08308e-05
6:37521235	6	37521235	38	0.359	-17.5203	3.53505e-32	4.44535e-05
20:4937075	20	4937075	5	0.452	-16.62	5.53941e-31	4.76161e-05
20:4936772	20	4936772	5	0.453	16.3374	2.68749e-30	4.79762e-05
20:4971831	20	4971831	5	0.477	15.6365	3.10977e-30	3.92594e-05
20:4938885	20	4938885	5	0.458	-15.9524	4.06076e-30	4.51667e-05
20:4944507	20	4944507	5	0.458	-15.9524	4.06076e-30	4.53451e-05
20:4927232	20	4927232	5	0.453	-16.2591	4.88055e-30	4.53802e-05
20:4940782	20	4940782	5	0.458	-15.8764	7.91774e-30	4.27979e-05
20:4666775	20	4666775	5	0.438	-16.3453	5.07842e-29	4.27979e-05
20:4936035	20	4936035	5	0.459	-15.5509	1.41847e-28	4.2857e-05
20:4685771	20	4685771	5	0.454	15.6862	8.77416e-28	4.27573e-05
20:4626150	20	4626150	5	0.431	15.9039	9.78667e-28	4.27272e-05
20:4706719	20	4706719	5	0.454	15.6964	1.23037e-27	4.25256e-05
20:4716043	20	4716043	5	0.454	15.6099	1.66977e-27	4.26395e-05
6:36563183	6	36563183	37	0.374	15.1824	9.02124e-27	4.28695e-05
6:36568261	6	36568261	37	0.374	15.1824	9.02124e-27	4.24389e-05
6:36572899	6	36572899	37	0.374	15.1824	9.02124e-27	4.28093e-05
20:4709731	20	4709731	5	0.464	14.9598	2.53045e-26	4.28093e-05
6:36441375	6	36441375	36	0.421	-14.0721	2.01319e-25	4.28093e-05
20:4999156	20	4999156	5	0.488	13.4617	5.91542e-25	4.25445e-05
20:4981159	20	4981159	5	0.486	13.3314	1.11461e-24	4.25445e-05
6:37142174	6	37142174	37	0.446	14.6375	2.27621e-24	4.25991e-05
6:36426554	6	36426554	36	0.434	-13.5618	4.34635e-24	4.66367e-05
6:36427342	6	36427342	36	0.426	-13.5351	4.34917e-24	4.23276e-05
6:36430013	6	36430013	36	0.426	-13.4335	9.03509e-24	4.14583e-05
6:37395313	6	37395313	37	0.451	-13.7685	1.44801e-23	4.22294e-05
6:37396789	6	37396789	37	0.451	-13.7685	1.44801e-23	4.22294e-05
6:36700131	6	36700131	37	0.455	-13.7115	2.04813e-23	4.25636e-05
6:37432458	6	37432458	37	0.451	-13.7152	2.23948e-23	3.94176e-05
6:37403224	6	37403224	37	0.451	-13.7096	2.41629e-23	3.79704e-05
6:37374314	6	37374314	37	0.451	-13.7352	2.53965e-23	3.19681e-05
6:37400741	6	37400741	37	0.451	-13.7095	2.67905e-23	4.38869e-05
6:37435861	6	37435861	37	0.451	-13.6645	2.84254e-23	4.39769e-05
6:37300872	6	37300872	37	0.451	-13.7036	3.53098e-23	4.49927e-05
6:37301959	6	37301959	37	0.45	-13.6073	4.61327e-23	4.07357e-05
6:37302499	6	37302499	37	0.45	-13.6073	4.61327e-23	4.48922e-05
6:37305466	6	37305466	37	0.45	-13.6073	4.61327e-23	4.4905e-05
6:37218423	6	37218423	37	0.41	-13.6431	4.83204e-23	4.40904e-05
6:37219372	6	37219372	37	0.41	-13.6431	4.83204e-23	4.40904e-05
6:37683699	6	37683699	38	0.452	-13.3899	2.77312e-22	4.43761e-05
6:36706370	6	36706370	37	0.484	12.5425	1.79914e-21	4.41062e-05
6:37234954	6	37234954	37	0.419	-13.1421	2.1154e-21	3.75882e-05
6:37138139	6	37138139	37	0.456	13.2694	2.26142e-21	4.48636e-05
6:36483188	6	36483188	36	0.459	13.1057	3.02043e-21	4.4174e-05
6:36489959	6	36489959	36	0.459	13.1057	3.02043e-21	3.75838e-05
6:37232142	6	37232142	37	0.418	-12.9359	6.81175e-21	3.79296e-05
6:38047861	6	38047861	38	0.366	13.2123	3.06186e-20	3.79296e-05
6:37934272	6	37934272	38	0.431	-13.316	7.70198e-20	5.07673e-05
20:4854589	20	4854589	5	0.472	-12.2988	1.38555e-19	3.79648e-05
20:4883602	20	4883602	5	0.471	11.859	2.33872e-18	4.84272e-05
20:4812157	20	4812157	5	0.463	-11.7091	2.58653e-18	3.78705e-05
6:38026545	6	38026545	38	0.376	-12.3035	2.62276e-18	3.78705e-05
20:4797785	20	4797785	5	0.463	11.6577	3.9456e-18	3.78705e-05
20:4758722	20	4758722	5	0.464	11.6086	5.37353e-18	3.78705e-05
20:4846348	20	4846348	5	0.47	-11.7083	5.62291e-18	5.24059e-05
20:4851612	20	4851612	5	0.47	-11.7083	5.62291e-18	3.78734e-05
20:4922714	20	4922714	5	0.469	-11.6541	6.25278e-18	4.38736e-05
20:4842019	20	4842019	5	0.47	11.6542	7.8547e-18	1.99555e-05
6:36560708	6	36560708	37	0.328	12.6212	8.00208e-18	3.78673e-05
20:4751162	20	4751162	5	0.464	11.5403	8.65634e-18	4.14901e-05
20:4885163	20	4885163	5	0.471	11.6038	1.02406e-17	3.80083e-05
6:36559590	6	36559590	37	0.328	12.5691	1.09294e-17	4.45026e-05
6:36553003	6	36553003	37	0.336	12.4337	1.73161e-17	4.53146e-05
6:36554153	6	36554153	37	0.336	12.4337	1.73161e-17	3.78567e-05
20:4965179	20	4965179	5	0.406	10.7436	1.77515e-17	4.14627e-05
6:36545330	6	36545330	37	0.336	12.3868	2.20643e-17	4.14868e-05
6:37652729	6	37652729	38	0.483	-10.9637	2.26032e-17	4.47529e-05
6:36547369	6	36547369	37	0.336	12.3908	2.35804e-17	4.14197e-05
6:36548326	6	36548326	37	0.336	12.3908	2.35804e-17	4.14197e-05
6:36549240	6	36549240	37	0.336	12.3908	2.35804e-17	4.14197e-05
6:36551432	6	36551432	37	0.336	12.3908	2.35804e-17	1.99998e-05
6:37347130	6	37347130	37	0.499	-10.5279	2.44547e-17	4.14913e-05
6:36534021	6	36534021	37	0.336	12.3683	2.6825e-17	4.14913e-05
20:4753160	20	4753160	5	0.47	-11.4774	2.93016e-17	4.14243e-05
6:36545991	6	36545991	37	0.336	12.3387	3.20733e-17	4.14401e-05
20:4629783	20	4629783	5	0.49	11.7755	3.45478e-17	4.14387e-05
6:36550120	6	36550120	37	0.336	12.3022	3.47287e-17	4.14387e-05
6:37049538	6	37049538	37	0.484	-11.3654	3.55685e-17	4.64759e-05
6:36725781	6	36725781	37	0.395	11.2567	3.70379e-17	4.14283e-05
6:36538542	6	36538542	37	0.336	12.3147	3.72617e-17	4.66617e-05
20:4637679	20	4637679	5	0.49	11.7479	4.18504e-17	4.28466e-05
20:4620871	20	4620871	5	0.49	11.7366	4.39256e-17	4.01533e-05
6:36876580	6	36876580	37	0.483	-11.2997	4.40675e-17	4.01153e-05
20:4623044	20	4623044	5	0.49	11.7435	4.46184e-17	4.04243e-05
20:4624342	20	4624342	5	0.49	11.7435	4.46184e-17	4.04243e-05
20:4627062	20	4627062	5	0.49	11.7435	4.46184e-17	4.65195e-05
14:23298062	14	23298062	23	0.116	16.8982	4.50128e-17	4.0297e-05
20:4628239	20	4628239	5	0.49	11.7227	4.76139e-17	3.80761e-05
20:4630761	20	4630761	5	0.49	11.7227	4.76139e-17	4.32551e-05
20:4632251	20	4632251	5	0.49	11.7295	4.83719e-17	4.02685e-05
20:4638284	20	4638284	5	0.49	11.7216	5.00823e-17	4.03845e-05
20:4634657	20	4634657	5	0.49	-11.7198	5.06987e-17	4.02197e-05
20:4635990	20	4635990	5	0.49	11.7198	5.06987e-17	4.02457e-05
6:37749840	6	37749840	38	0.488	-11.0257	6.58339e-17	4.01738e-05
20:4633087	20	4633087	5	0.49	11.6758	6.6742e-17	2.00002e-05
6:37752740	6	37752740	38	0.488	-10.9813	7.60123e-17	2.15813e-05
20:4652157	20	4652157	5	0.497	11.459	7.63632e-17	4.05051e-05
6:37391915	6	37391915	37	0.466	-11.8287	8.02401e-17	4.01877e-05
6:37407653	6	37407653	37	0.466	-11.8305	8.20843e-17	4.01877e-05
6:37436347	6	37436347	37	0.466	-11.7781	8.56572e-17	4.01877e-05
6:37444900	6	37444900	37	0.466	-11.7781	8.56572e-17	4.01877e-05
6:37741893	6	37741893	38	0.488	-10.9733	8.90346e-17	4.01877e-05
6:37393949	6	37393949	37	0.466	-11.7828	9.2965e-17	4.01403e-05
6:38131158	6	38131158	38	0.407	-12.1162	9.59318e-17	4.01211e-05
20:4644327	20	4644327	5	0.495	-11.3512	1.0613e-16	4.03249e-05
6:37377606	6	37377606	37	0.466	-11.7537	1.13228e-16	4.03326e-05
6:37458923	6	37458923	37	0.466	-11.7298	1.18e-16	4.03459e-05
6:37412062	6	37412062	37	0.467	-11.7519	1.19371e-16	4.03459e-05
6:37384356	6	37384356	37	0.466	-11.7368	1.27572e-16	4.03459e-05
6:37373314	6	37373314	37	0.466	-11.7044	1.64219e-16	4.06981e-05
14:23278232	14	23278232	23	0.115	16.56	1.84911e-16	4.03466e-05
6:38498233	6	38498233	38	0.179	15.9071	2.14655e-16	4.03466e-05
6:37463709	6	37463709	37	0.466	-11.6095	2.16616e-16	4.52651e-05
6:37324718	6	37324718	37	0.466	-11.6489	2.24741e-16	4.18709e-05
6:37331712	6	37331712	37	0.466	-11.6489	2.24741e-16	4.30929e-05
6:37340937	6	37340937	37	0.466	-11.6489	2.24741e-16	2.06768e-05
6:37342568	6	37342568	37	0.466	-11.6489	2.24741e-16	4.59485e-05
6:37345508	6	37345508	37	0.466	-11.6489	2.24741e-16	4.4485e-05
6:37374718	6	37374718	37	0.467	-11.6501	2.32418e-16	4.03602e-05
6:37321049	6	37321049	37	0.466	-11.6366	2.55539e-16	4.44867e-05
6:37293699	6	37293699	37	0.466	-11.6049	2.58997e-16	4.45108e-05
6:37300810	6	37300810	37	0.466	-11.5804	2.96811e-16	2.07118e-05
6:37313503	6	37313503	37	0.466	-11.5701	3.11678e-16	4.0297e-05
6:37314183	6	37314183	37	0.466	-11.5701	3.11678e-16	4.03014e-05
6:37317695	6	37317695	37	0.466	-11.5701	3.11678e-16	4.03014e-05
6:37282356	6	37282356	37	0.467	-11.5143	3.22135e-16	4.03014e-05
6:37297426	6	37297426	37	0.466	-11.5576	3.35062e-16	3.24403e-05
6:37298725	6	37298725	37	0.466	-11.5576	3.35062e-16	4.45053e-05
20:4695886	20	4695886	5	0.465	-10.9092	3.40222e-16	4.45053e-05
20:4601407	20	4601407	5	0.491	-11.34	3.45816e-16	4.0344e-05
20:4640234	20	4640234	5	0.496	-11.1757	3.50699e-16	4.47976e-05
14:23254639	14	23254639	23	0.11	16.1279	3.5974e-16	4.42421e-05
6:36642083	6	36642083	37	0.47	-10.8097	3.80616e-16	4.51123e-05
6:36857907	6	36857907	37	0.486	-10.9756	4.05851e-16	2.04632e-05
6:37303264	6	37303264	37	0.466	-11.5128	4.30141e-16	3.99098e-05
6:36863269	6	36863269	37	0.486	-10.9479	4.79849e-16	4.12837e-05
6:36872513	6	36872513	37	0.486	-10.9381	5.00044e-16	4.16423e-05
14:23338890	14	23338890	23	0.117	16.0341	5.02098e-16	4.12387e-05
6:37354945	6	37354945	37	0.466	-11.4815	5.43395e-16	2.20134e-05
6:37349144	6	37349144	37	0.466	-11.4752	5.61354e-16	3.26344e-05
6:37359765	6	37359765	37	0.466	-11.4752	5.61354e-16	4.11754e-05
6:37369380	6	37369380	37	0.466	-11.4752	5.61354e-16	4.11949e-05
6:36871343	6	36871343	37	0.486	-10.8793	7.1768e-16	4.11949e-05
6:36874602	6	36874602	37	0.486	-10.8793	7.1768e-16	4.09521e-05
6:37489614	6	37489614	37	0.466	-11.426	7.20183e-16	4.22653e-05
6:37270930	6	37270930	37	0.49	-10.8365	7.49837e-16	4.23103e-05
6:36743854	6	36743854	37	0.434	10.8925	8.05476e-16	4.23273e-05
6:37252978	6	37252978	37	0.489	-10.778	8.5029e-16	4.61506e-05
14:23221714	14	23221714	23	0.115	15.9702	9.73054e-16	4.11644e-05
6:37516151	6	37516151	38	0.465	-11.4184	1.07194e-15	2.21642e-05
6:37804003	6	37804003	38	0.485	11.1991	1.25895e-15	4.11353e-05
6:37921723	6	37921723	38	0.481	-11.1263	1.4513e-15	4.11353e-05
6:37796921	6	37796921	38	0.484	11.1705	1.53779e-15	4.11353e-05
14:23246004	14	23246004	23	0.096	15.2487	1.8237e-15	4.11592e-05
20:5820724	20	5820724	6	0.393	-12.5144	1.9139e-15	2.20487e-05
6:37810505	6	37810505	38	0.484	11.1288	2.05283e-15	2.21787e-05
6:37813572	6	37813572	38	0.484	11.1245	2.07273e-15	4.15687e-05
6:37816231	6	37816231	38	0.484	11.1245	2.07273e-15	4.15687e-05
20:4632190	20	4632190	5	0.491	11.157	2.07787e-15	4.10979e-05
6:36619708	6	36619708	37	0.384	-10.9167	3.03889e-15	4.10979e-05
6:36629387	6	36629387	37	0.384	-10.9083	3.0842e-15	4.10979e-05
6:36643100	6	36643100	37	0.384	-10.8895	3.3958e-15	4.29563e-05
20:4926701	20	4926701	5	0.432	-10.4231	3.51107e-15	4.0542e-05
6:37818195	6	37818195	38	0.484	11.0224	3.80016e-15	4.72113e-05
14:23257183	14	23257183	23	0.097	15.0213	3.80502e-15	4.09828e-05
6:37812521	6	37812521	38	0.484	11.0238	3.85402e-15	2.84849e-05
6:37814928	6	37814928	38	0.484	11.0238	3.85402e-15	3.9888e-05
6:37815615	6	37815615	38	0.484	11.0238	3.85402e-15	4.84363e-05
6:37811600	6	37811600	38	0.484	11.0163	3.95084e-15	4.2052e-05
14:23285130	14	23285130	23	0.1	15.0085	4.72238e-15	4.2052e-05
14:23262536	14	23262536	23	0.097	14.9407	5.21277e-15	4.67383e-05
6:37960313	6	37960313	38	0.481	-10.9093	5.32756e-15	4.33677e-05
6:37965489	6	37965489	38	0.481	-10.9093	5.32756e-15	4.33677e-05
6:37819224	6	37819224	38	0.484	10.943	6.26178e-15	4.20755e-05
6:37821595	6	37821595	38	0.484	10.943	6.26178e-15	4.7106e-05
6:37831626	6	37831626	38	0.484	10.943	6.26178e-15	4.27177e-05
6:38581307	6	38581307	39	0.419	-10.6681	7.68236e-15	4.57978e-05
6:38023878	6	38023878	38	0.368	-10.9522	9.02524e-15	4.57932e-05
6:38546646	6	38546646	39	0.397	10.1447	9.27447e-15	4.57932e-05
6:37817589	6	37817589	38	0.484	10.8726	1.01287e-14	4.20316e-05
6:36565268	6	36565268	37	0.26	13.0387	1.02611e-14	4.20316e-05
6:37838622	6	37838622	38	0.476	11.0179	1.02872e-14	4.20316e-05
20:4863651	20	4863651	5	0.423	-9.98328	1.12805e-14	4.20316e-05
6:36541809	6	36541809	37	0.456	10.7012	1.21487e-14	3.12253e-05
6:36554767	6	36554767	37	0.456	10.7012	1.21487e-14	4.90337e-05
20:4927899	20	4927899	5	0.432	-10.1289	1.38119e-14	4.78475e-05
6:38139495	6	38139495	38	0.471	-10.513	1.39859e-14	2.05966e-05
6:38140681	6	38140681	38	0.471	-10.513	1.39859e-14	4.18365e-05
6:36546810	6	36546810	37	0.456	10.6663	1.4542e-14	4.89098e-05
6:38548198	6	38548198	39	0.395	10.0657	1.5899e-14	4.83522e-05
6:36555445	6	36555445	37	0.464	10.565	1.63574e-14	2.17169e-05
6:36648160	6	36648160	37	0.432	-10.2033	1.63838e-14	4.56255e-05
6:37243159	6	37243159	37	0.5	-10.203	1.64589e-14	1.63088e-05
6:37243677	6	37243677	37	0.5	-10.203	1.64589e-14	3.54419e-05
6:36524227	6	36524227	37	0.456	10.6371	1.7678e-14	4.72716e-05
6:36525201	6	36525201	37	0.456	10.6371	1.7678e-14	4.91815e-05
6:36528073	6	36528073	37	0.456	10.6371	1.7678e-14	4.61104e-05
6:36530627	6	36530627	37	0.456	10.6371	1.7678e-14	1.56313e-05
6:36126762	6	36126762	36	0.324	-12.3275	1.88908e-14	3.75207e-05
20:4736819	20	4736819	5	0.416	-9.83526	1.91296e-14	1.59072e-05
20:4668019	20	4668019	5	0.447	9.93619	2.15841e-14	5.0032e-05
14:22999212	14	22999212	23	0.118	15.1435	2.16803e-14	4.70875e-05
6:36433181	6	36433181	36	0.374	-10.6146	2.30068e-14	4.77858e-05
20:4732330	20	4732330	5	0.407	-9.81671	2.30603e-14	4.74037e-05
20:4850816	20	4850816	5	0.422	-9.86969	2.35426e-14	4.741e-05
14:23232498	14	23232498	23	0.104	14.59	4.06982e-14	3.32811e-05
6:37920305	6	37920305	38	0.411	-10.0426	4.64844e-14	1.94957e-05
14:23457130	14	23457130	23	0.087	16.7378	5.70598e-14	1.95872e-05
20:4598528	20	4598528	5	0.48	-9.81707	6.192e-14	4.50538e-05
20:4728470	20	4728470	5	0.407	-9.60414	6.98915e-14	2.67346e-05
6:36617150	6	36617150	37	0.431	-9.9088	7.40337e-14	4.65654e-05
14:23476194	14	23476194	23	0.086	16.9574	9.08493e-14	4.31048e-05
6:36712010	6	36712010	37	0.268	10.9445	9.108e-14	4.50904e-05
14:23441010	14	23441010	23	0.087	16.787	9.80375e-14	4.50767e-05
20:4873667	20	4873667	5	0.345	-9.38346	1.5919e-13	1.92455e-05
20:5025275	20	5025275	5	0.339	-9.65888	1.71972e-13	4.50983e-05
6:38549206	6	38549206	39	0.429	9.57099	1.897e-13	4.71815e-05
6:38556220	6	38556220	39	0.396	9.60879	1.90444e-13	1.83972e-05
6:38550162	6	38550162	39	0.396	9.60673	1.91999e-13	1.84071e-05
14:23029146	14	23029146	23	0.112	14.9256	2.35361e-13	4.88049e-05
14:23128784	14	23128784	23	0.112	14.8896	2.36337e-13	4.2062e-05
6:38042337	6	38042337	38	0.495	9.813	2.42186e-13	4.1337e-05
20:5029189	20	5029189	5	0.431	-9.63095	2.73339e-13	4.13622e-05
6:36448396	6	36448396	36	0.423	-10.0026	2.8465e-13	4.13137e-05
6:38028236	6	38028236	38	0.495	9.76476	3.09503e-13	4.13137e-05
6:38038404	6	38038404	38	0.495	9.76354	3.14166e-13	4.79131e-05
6:38045727	6	38045727	38	0.495	9.7146	4.06253e-13	1.87194e-05
6:35909397	6	35909397	36	0.384	-9.48323	4.40724e-13	3.99664e-05
14:22989880	14	22989880	23	0.102	-15.1764	4.57486e-13	4.57763e-05
14:22980799	14	22980799	23	0.102	15.1549	4.86197e-13	1.92152e-05
6:37666279	6	37666279	38	0.384	-9.29559	5.18805e-13	1.89276e-05
6:36603958	6	36603958	37	0.4	-9.98598	5.98517e-13	4.85946e-05
6:36531627	6	36531627	37	0.413	10.0412	7.07408e-13	4.59023e-05
6:36481837	6	36481837	36	0.413	10.0356	7.167e-13	4.67522e-05
6:36503089	6	36503089	37	0.413	9.99847	8.96534e-13	5.00518e-05
6:36523555	6	36523555	37	0.413	9.99847	8.96534e-13	5.0064e-05
6:38553181	6	38553181	39	0.398	9.27849	9.26475e-13	4.23274e-05
14:22982433	14	22982433	23	0.097	14.8047	1.06429e-12	4.66617e-05
6:35265842	6	35265842	35	0.351	-10.1274	1.08912e-12	4.1896e-05
20:4975806	20	4975806	5	0.304	9.43121	1.29416e-12	4.1981e-05
14:22986080	14	22986080	23	0.104	14.468	1.76812e-12	4.1981e-05
14:22956708	14	22956708	23	0.101	14.4975	2.33254e-12	1.70041e-05
20:5026234	20	5026234	5	0.334	-9.01987	2.72039e-12	3.70757e-05
6:37245497	6	37245497	37	0.49	-9.25494	3.12143e-12	3.7354e-05
20:4987900	20	4987900	5	0.306	9.16475	3.21865e-12	3.7354e-05
6:37719635	6	37719635	38	0.426	-8.84463	3.45783e-12	2.80941e-05
6:37709725	6	37709725	38	0.426	-8.84279	3.47276e-12	4.55716e-05
6:40426490	6	40426490	40	0.356	-9.58126	4.17065e-12	4.52697e-05
20:4992126	20	4992126	5	0.305	-9.12202	4.24704e-12	1.99725e-05
6:35286502	6	35286502	35	0.36	-9.56632	5.77047e-12	2.01197e-05
6:35276767	6	35276767	35	0.36	-9.47719	8.60622e-12	2.01134e-05
6:35277557	6	35277557	35	0.36	-9.47719	8.60622e-12	2.44287e-05
14:23300304	14	23300304	23	0.092	14.8731	9.12128e-12	2.44287e-05
6:37777797	6	37777797	38	0.334	-10.0595	9.68667e-12	3.97584e-05
20:4156663	20	4156663	4	0.442	-10.0075	1.03708e-11	3.51554e-05
6:33952291	6	33952291	34	0.287	-11.5364	1.05054e-11	3.51554e-05
20:4298284	20	4298284	4	0.461	-9.04326	1.13353e-11	4.34842e-05
20:4288735	20	4288735	4	0.462	-9.00632	1.60176e-11	4.52466e-05
14:22956517	14	22956517	23	0.106	13.552	1.643e-11	3.50412e-05
14:23784341	14	23784341	24	0.105	-13.4831	1.75436e-11	2.01354e-05
14:23789565	14	23789565	24	0.106	13.43	2.11826e-11	4.04073e-05
6:39000802	6	39000802	39	0.191	-12.1659	2.28539e-11	2.00048e-05
6:39014748	6	39014748	39	0.191	-12.1659	2.28539e-11	2.05901e-05
20:5703147	20	5703147	6	0.424	9.53596	2.28844e-11	2.0105e-05
6:34697260	6	34697260	35	0.324	10.1353	2.34825e-11	4.16984e-05
6:34699079	6	34699079	35	0.324	10.1353	2.34825e-11	2.00715e-05
6:36458311	6	36458311	36	0.472	9.10536	2.44098e-11	3.60659e-05
20:4297397	20	4297397	4	0.462	-8.92187	2.49614e-11	3.06632e-05
6:34704806	6	34704806	35	0.325	10.1345	2.53851e-11	3.06326e-05
14:23783063	14	23783063	24	0.106	-13.3389	2.81559e-11	3.06947e-05
6:40488906	6	40488906	40	0.356	-9.40887	2.91323e-11	2.05828e-05
14:22968925	14	22968925	23	0.109	13.3443	3.20083e-11	4.58998e-05
14:22963956	14	22963956	23	0.11	13.1411	3.33693e-11	1.98116e-05
14:22952187	14	22952187	23	0.109	13.2969	3.35728e-11	2.02195e-05
6:36477167	6	36477167	36	0.405	9.22814	3.43552e-11	2.00736e-05
14:22922271	14	22922271	23	0.108	-13.2938	3.52066e-11	3.08166e-05
6:38887600	6	38887600	39	0.285	9.90415	3.73385e-11	3.08166e-05
6:34767095	6	34767095	35	0.285	-10.7359	3.81976e-11	3.7855e-05
6:34766756	6	34766756	35	0.285	-10.7393	3.84989e-11	2.03477e-05
6:34767134	6	34767134	35	0.285	-10.7254	3.89995e-11	4.15595e-05
14:22950339	14	22950339	23	0.11	13.0958	3.92415e-11	4.15615e-05
6:35297003	6	35297003	35	0.407	8.76339	4.04749e-11	2.105e-05
14:22872231	14	22872231	23	0.105	13.3377	4.06457e-11	2.01891e-05
14:22916046	14	22916046	23	0.109	13.1988	4.11556e-11	3.7434e-05
14:22910309	14	22910309	23	0.108	13.2393	4.21818e-11	4.52691e-05
6:34769714	6	34769714	35	0.285	-10.6754	4.39444e-11	2.01434e-05
6:34775769	6	34775769	35	0.285	-10.6754	4.39444e-11	4.51221e-05
6:38273065	6	38273065	38	0.349	-9.62432	4.55082e-11	4.50729e-05
14:22900130	14	22900130	23	0.109	13.1051	4.90563e-11	1.99497e-05
6:36762664	6	36762664	37	0.332	9.16673	4.97754e-11	1.99706e-05
6:36761364	6	36761364	37	0.332	9.16478	5.01892e-11	4.67713e-05
14:22941327	14	22941327	23	0.102	12.8661	5.2272e-11	4.68082e-05
14:22839488	14	22839488	23	0.108	-13.1325	5.31653e-11	4.20307e-05
6:36475104	6	36475104	36	0.358	9.6241	5.8265e-11	3.15652e-05
6:36614641	6	36614641	37	0.498	-8.75087	5.84936e-11	4.69014e-05
14:22861656	14	22861656	23	0.108	13.1031	6.16081e-11	2.75368e-05
6:37929882	6	37929882	38	0.457	-8.7547	6.16154e-11	3.19234e-05
6:37990808	6	37990808	38	0.456	-8.73973	6.7979e-11	1.98777e-05
14:22905542	14	22905542	23	0.095	13.1103	7.42316e-11	5.04603e-05
14:22879602	14	22879602	23	0.095	-13.1015	7.46985e-11	2.10183e-05
6:35294131	6	35294131	35	0.408	8.52293	9.04879e-11	3.19981e-05
6:35292157	6	35292157	35	0.408	8.51758	9.13964e-11	2.01595e-05
6:36029949	6	36029949	36	0.283	-10.3686	9.28065e-11	3.88393e-05
6:35289770	6	35289770	35	0.407	8.50429	9.3644e-11	3.88393e-05
6:38884033	6	38884033	39	0.236	11.0618	1.08005e-10	4.14425e-05
6:36027461	6	36027461	36	0.283	-10.2498	1.19249e-10	2.08833e-05
14:22875389	14	22875389	23	0.102	12.9507	1.35281e-10	5.28811e-05
6:35621464	6	35621464	36	0.383	-8.11783	1.42744e-10	3.91909e-05
14:22906023	14	22906023	23	0.1	12.5529	1.55383e-10	3.17902e-05
6:36024475	6	36024475	36	0.283	-10.1552	1.67642e-10	3.26428e-05
14:22888105	14	22888105	23	0.096	12.794	1.67774e-10	3.88489e-05
6:35997831	6	35997831	36	0.415	9.21178	1.72041e-10	3.28375e-05
6:36000024	6	36000024	36	0.415	9.21178	1.72041e-10	2.0546e-05
6:40526197	6	40526197	41	0.486	8.90667	1.81181e-10	4.17317e-05
14:22830132	14	22830132	23	0.1	12.5417	1.84438e-10	4.19014e-05
20:4950157	20	4950157	5	0.336	7.86781	1.9804e-10	4.85463e-05
6:36032406	6	36032406	36	0.283	-10.1244	2.17643e-10	3.30106e-05
6:38535681	6	38535681	39	0.287	-9.96743	2.40102e-10	4.54152e-05
6:35992596	6	35992596	36	0.415	9.11392	2.65838e-10	4.14789e-05
6:34501180	6	34501180	35	0.3	-9.90463	2.7531e-10	1.28874e-05
14:22896212	14	22896212	23	0.108	12.5133	2.82935e-10	4.84866e-05
6:40484941	6	40484941	40	0.353	8.77918	2.84068e-10	2.04439e-05
6:40479286	6	40479286	40	0.352	8.75331	2.94908e-10	4.92827e-05
6:33675314	6	33675314	34	0.482	-8.13138	2.96088e-10	2.09688e-05
6:34763710	6	34763710	35	0.299	9.84525	3.15853e-10	4.44068e-05
20:4838678	20	4838678	5	0.366	-8.38672	3.26548e-10	2.09894e-05
6:40536486	6	40536486	41	0.487	8.7704	3.3457e-10	4.43279e-05
6:39832870	6	39832870	40	0.061	15.7282	3.40115e-10	4.15208e-05
6:33679349	6	33679349	34	0.482	-8.10137	3.52472e-10	4.45835e-05
14:22867321	14	22867321	23	0.107	12.469	3.61107e-10	4.4583e-05
6:37029371	6	37029371	37	0.417	8.01618	3.88575e-10	4.62236e-05
14:22933624	14	22933624	23	0.104	-12.2813	3.99097e-10	3.30997e-05
6:37030480	6	37030480	37	0.433	-8.42436	4.28149e-10	4.61936e-05
14:22899088	14	22899088	23	0.103	12.2265	4.67733e-10	4.13749e-05
6:37035186	6	37035186	37	0.423	-8.41306	4.67894e-10	4.13749e-05
6:36783816	6	36783816	37	0.334	8.68913	4.75845e-10	4.61823e-05
6:37044068	6	37044068	37	0.434	-8.3569	5.44273e-10	4.61434e-05
6:37046114	6	37046114	37	0.433	-8.35256	5.5563e-10	4.24384e-05
20:4806354	20	4806354	5	0.359	-8.18245	6.13111e-10	1.32076e-05
6:39379202	6	39379202	39	0.261	-9.66625	6.21386e-10	5.33663e-05
20:4805282	20	4805282	5	0.359	-8.18069	6.26229e-10	4.62217e-05
6:38315364	6	38315364	38	0.478	-8.64309	6.28716e-10	4.6202e-05
6:38316138	6	38316138	38	0.478	-8.64309	6.28716e-10	4.59621e-05
20:4789038	20	4789038	5	0.359	8.16929	6.64468e-10	4.11824e-05
20:4825683	20	4825683	5	0.359	-8.16858	6.77755e-10	4.60909e-05
6:40525991	6	40525991	41	0.485	8.509	7.05291e-10	4.12637e-05
6:39881993	6	39881993	40	0.062	-15.2513	7.08189e-10	5.27185e-05
6:36978273	6	36978273	37	0.472	-7.57977	7.3533e-10	4.28e-05
20:4830786	20	4830786	5	0.359	-8.13936	7.53797e-10	4.13043e-05
20:4822114	20	4822114	5	0.359	-8.09704	9.29267e-10	4.45573e-05
6:40741163	6	40741163	41	0.446	-8.11792	9.30234e-10	5.01407e-05
6:38312868	6	38312868	38	0.478	-8.55979	1.00063e-09	4.53994e-05
20:4784284	20	4784284	5	0.359	8.08769	1.0171e-09	2.17783e-05
6:38312013	6	38312013	38	0.478	-8.53309	1.08566e-09	2.17783e-05
6:40520147	6	40520147	41	0.484	8.3374	1.30812e-09	2.17783e-05
6:38300483	6	38300483	38	0.478	-8.48182	1.33864e-09	4.53284e-05
6:37038017	6	37038017	37	0.434	-8.15737	1.39505e-09	4.73429e-05
20:4591851	20	4591851	5	0.406	-7.68909	1.39967e-09	3.70147e-05
6:37060546	6	37060546	37	0.422	-8.07343	1.44736e-09	4.51845e-05
14:23851893	14	23851893	24	0.118	-11.6475	1.49102e-09	4.40231e-05
14:23858267	14	23858267	24	0.118	-11.6475	1.49102e-09	4.64306e-05
14:23859500	14	23859500	24	0.118	-11.6475	1.49102e-09	4.64306e-05
6:37061527	6	37061527	37	0.423	-8.03797	1.7563e-09	4.64306e-05
6:37776670	6	37776670	38	0.329	7.85087	1.87814e-09	2.19786e-05
6:37053170	6	37053170	37	0.423	-8.0341	1.89637e-09	2.17771e-05
6:35157409	6	35157409	35	0.388	8.13412	1.9424e-09	4.46557e-05
6:33602155	6	33602155	34	0.457	-7.91984	1.94761e-09	1.21953e-05
6:33607651	6	33607651	34	0.457	-7.91984	1.94761e-09	2.17478e-05
6:33610766	6	33610766	34	0.457	-7.91984	1.94761e-09	2.17478e-05
14:23852451	14	23852451	24	0.119	-11.5073	1.9726e-09	2.17478e-05
14:23850764	14	23850764	24	0.118	-11.5378	2.12041e-09	2.17478e-05
6:35274008	6	35274008	35	0.374	-8.0299	2.40006e-09	2.17478e-05
14:23829066	14	23829066	24	0.118	-11.5021	2.43417e-09	4.32686e-05
14:23829978	14	23829978	24	0.118	-11.5021	2.43417e-09	4.63554e-05
14:23831133	14	23831133	24	0.118	-11.5021	2.43417e-09	2.17699e-05
14:23834262	14	23834262	24	0.118	-11.5021	2.43417e-09	1.23465e-05
14:23837002	14	23837002	24	0.118	-11.5021	2.43417e-09	4.63347e-05
6:40587974	6	40587974	41	0.499	8.15294	2.45055e-09	4.56879e-05
6:36108228	6	36108228	36	0.498	-7.8735	2.48827e-09	5.32832e-05
14:23828765	14	23828765	24	0.119	-11.4766	2.5907e-09	4.64437e-05
6:41820804	6	41820804	42	0.056	-15.2255	2.67926e-09	4.64437e-05
6:36100172	6	36100172	36	0.498	-7.85884	2.68444e-09	4.64437e-05
6:33650978	6	33650978	34	0.46	-7.91344	2.69478e-09	4.64437e-05
6:38520591	6	38520591	39	0.458	-7.32561	2.7232e-09	4.64437e-05
6:33616515	6	33616515	34	0.457	-7.84649	2.7235e-09	4.64437e-05
6:33617274	6	33617274	34	0.457	-7.84649	2.7235e-09	4.64437e-05
6:33618635	6	33618635	34	0.457	-7.84649	2.7235e-09	4.5426e-05
6:33622404	6	33622404	34	0.457	-7.84649	2.7235e-09	4.60967e-05
6:33626215	6	33626215	34	0.457	-7.84649	2.7235e-09	2.19053e-05
6:33633154	6	33633154	34	0.457	-7.84649	2.7235e-09	4.65838e-05
6:33635898	6	33635898	34	0.457	-7.84649	2.7235e-09	4.61941e-05
6:33663785	6	33663785	34	0.46	-7.92639	2.8187e-09	1.24366e-05
20:4784344	20	4784344	5	0.358	-7.85917	2.94237e-09	3.49587e-05
14:23863435	14	23863435	24	0.119	-11.4008	2.94424e-09	3.49587e-05
6:33630195	6	33630195	34	0.458	-7.80444	3.13206e-09	5.31839e-05
20:4783880	20	4783880	5	0.36	7.82845	3.26181e-09	2.92028e-05
6:41839872	6	41839872	42	0.056	-15.0413	3.64242e-09	3.83223e-05
6:38141833	6	38141833	38	0.366	-8.96978	3.66459e-09	3.70635e-05
6:38144195	6	38144195	38	0.366	-8.96978	3.66459e-09	4.52192e-05
6:36958728	6	36958728	37	0.471	-7.26765	3.74711e-09	2.94434e-05
6:39067285	6	39067285	39	0.221	-9.79942	3.86478e-09	3.73487e-05
6:41186315	6	41186315	41	0.299	-8.53308	4.22117e-09	2.18224e-05
7:90689839	7	90689839	91	0.24	8.67256	4.29452e-09	3.72314e-05
20:4931978	20	4931978	5	0.312	-7.84743	4.37566e-09	4.61897e-05
14:23215929	14	23215929	23	0.157	9.71514	4.53851e-09	4.61963e-05
6:39838167	6	39838167	40	0.257	8.62316	4.58928e-09	2.18614e-05
14:23851568	14	23851568	24	0.12	-11.2784	4.63067e-09	2.17575e-05
6:39859027	6	39859027	40	0.257	8.6225	4.86353e-09	2.18682e-05
20:4782791	20	4782791	5	0.36	7.72576	5.21872e-09	4.6485e-05
20:4786431	20	4786431	5	0.36	7.72438	5.23816e-09	4.84356e-05
14:23813640	14	23813640	24	0.116	-11.2248	5.30369e-09	2.18033e-05
14:23839177	14	23839177	24	0.119	-11.1955	6.31045e-09	4.80805e-05
14:23820561	14	23820561	24	0.116	11.1435	6.78969e-09	4.74205e-05
20:6327444	20	6327444	6	0.48	7.63571	7.01881e-09	4.36596e-05
20:4360799	20	4360799	4	0.378	7.47813	7.09185e-09	2.17561e-05
14:23848931	14	23848931	24	0.116	-11.1371	7.29041e-09	2.18692e-05
20:4593115	20	4593115	5	0.411	-7.49763	7.35878e-09	2.18692e-05
6:33678302	6	33678302	34	0.448	-7.5442	7.54245e-09	4.64119e-05
6:36580170	6	36580170	37	0.476	7.85427	7.81592e-09	4.16882e-05
14:23822296	14	23822296	24	0.116	-11.1238	7.88301e-09	4.17293e-05
14:23844811	14	23844811	24	0.116	11.0814	8.21984e-09	4.74135e-05
14:23847474	14	23847474	24	0.116	11.0814	8.21984e-09	4.27976e-05
20:6335436	20	6335436	6	0.481	-7.60088	8.43323e-09	4.27971e-05
6:37182427	6	37182427	37	0.365	8.00374	9.03474e-09	2.18688e-05
6:37184577	6	37184577	37	0.365	7.99911	9.06124e-09	4.85323e-05
6:33688961	6	33688961	34	0.448	-7.5013	9.1848e-09	3.58591e-05
6:37902755	6	37902755	38	0.471	7.88951	9.42328e-09	5.16325e-05
6:37905296	6	37905296	38	0.471	7.8886	9.4621e-09	3.59116e-05
14:23815882	14	23815882	24	0.116	11.0334	9.52963e-09	4.27714e-05
6:39946806	6	39946806	40	0.418	7.39902	9.85009e-09	4.12941e-05
6:36475762	6	36475762	36	0.325	8.60698	9.88248e-09	4.17839e-05
6:36455666	6	36455666	36	0.325	8.5869	1.04313e-08	4.17839e-05
6:37908478	6	37908478	38	0.471	7.86775	1.04515e-08	4.1777e-05
6:37178336	6	37178336	37	0.364	7.99445	1.10295e-08	4.1777e-05
6:37195504	6	37195504	37	0.365	7.9417	1.13007e-08	3.72006e-05
6:37196103	6	37196103	37	0.365	7.9417	1.13007e-08	4.17512e-05
6:37178722	6	37178722	37	0.365	7.94165	1.13339e-08	4.17512e-05
6:37180966	6	37180966	37	0.365	7.94165	1.13339e-08	4.17512e-05
6:39902422	6	39902422	40	0.256	8.41203	1.15144e-08	4.54567e-05
6:37158384	6	37158384	37	0.365	7.936	1.17279e-08	3.70987e-05
6:37159718	6	37159718	37	0.365	7.936	1.17279e-08	4.92027e-05
6:37161408	6	37161408	37	0.365	7.936	1.17279e-08	5.09551e-05
20:4836223	20	4836223	5	0.344	-7.6046	1.17823e-08	4.92627e-05
6:39966666	6	39966666	40	0.257	8.41649	1.18427e-08	4.18188e-05
6:33482626	6	33482626	33	0.374	-7.30813	1.18494e-08	4.18188e-05
20:4947601	20	4947601	5	0.3	7.17477	1.22179e-08	4.14154e-05
6:33522644	6	33522644	34	0.375	-7.29457	1.23528e-08	4.17982e-05
6:37163934	6	37163934	37	0.365	7.9129	1.25819e-08	3.73709e-05
6:37168914	6	37168914	37	0.365	7.9129	1.25819e-08	3.58915e-05
6:37174847	6	37174847	37	0.365	7.94826	1.27453e-08	4.17942e-05
6:37177441	6	37177441	37	0.365	7.91093	1.27908e-08	3.69863e-05
7:90653119	7	90653119	91	0.239	8.36373	1.29292e-08	3.7365e-05
6:36464670	6	36464670	36	0.325	8.52949	1.31774e-08	3.76915e-05
6:37172063	6	37172063	37	0.365	7.90385	1.3198e-08	4.13056e-05
7:90689320	7	90689320	91	0.236	8.39416	1.36074e-08	4.13122e-05
7:90652077	7	90652077	91	0.239	8.34342	1.40516e-08	4.46666e-05
6:39929849	6	39929849	40	0.256	-8.30615	1.41108e-08	4.46666e-05
6:37165836	6	37165836	37	0.365	7.93188	1.42623e-08	5.18915e-05
6:37174838	6	37174838	37	0.364	7.93043	1.43101e-08	5.19634e-05
6:37972173	6	37972173	38	0.324	-7.61903	1.48022e-08	5.19634e-05
6:37973508	6	37973508	38	0.324	-7.61903	1.48022e-08	5.19634e-05
6:38874929	6	38874929	39	0.462	7.067	1.49214e-08	4.12795e-05
6:38864956	6	38864956	39	0.461	7.05929	1.51196e-08	4.13633e-05
6:38870066	6	38870066	39	0.461	7.05929	1.51196e-08	3.75951e-05
6:38873090	6	38873090	39	0.461	7.05929	1.51196e-08	3.75827e-05
6:37165831	6	37165831	37	0.365	7.9182	1.52558e-08	3.66506e-05
6:37156677	6	37156677	37	0.365	7.90747	1.54285e-08	5.18637e-05
7:90855265	7	90855265	91	0.264	8.28725	1.58666e-08	5.18637e-05
7:90819463	7	90819463	91	0.265	8.28405	1.61566e-08	5.1906e-05
6:40565574	6	40565574	41	0.26	8.38571	1.63487e-08	3.7675e-05
6:38871279	6	38871279	39	0.461	7.04793	1.64521e-08	3.7675e-05
6:38874099	6	38874099	39	0.461	7.04793	1.64521e-08	4.14168e-05
6:38865780	6	38865780	39	0.461	7.04101	1.67653e-08	4.14168e-05
7:90824804	7	90824804	91	0.265	8.26066	1.70262e-08	4.14168e-05
7:90825887	7	90825887	91	0.265	8.26066	1.70262e-08	4.14168e-05
6:37145522	6	37145522	37	0.365	7.87713	1.71346e-08	4.14168e-05
6:37147544	6	37147544	37	0.365	7.87713	1.71346e-08	4.14168e-05
6:37149945	6	37149945	37	0.365	7.87713	1.71346e-08	3.76826e-05
6:37150579	6	37150579	37	0.365	7.87713	1.71346e-08	2.28684e-05
6:37153831	6	37153831	37	0.365	7.87713	1.71346e-08	5.19194e-05
6:37155597	6	37155597	37	0.365	7.87713	1.71346e-08	3.75872e-05
7:90827178	7	90827178	91	0.265	8.24889	1.7779e-08	4.84755e-05
14:23827476	14	23827476	24	0.121	-10.5837	1.80678e-08	3.62001e-05
6:38861734	6	38861734	39	0.461	7.01852	1.85321e-08	4.85817e-05
7:90887932	7	90887932	91	0.264	8.22981	1.99758e-08	3.63972e-05
6:39934391	6	39934391	40	0.418	7.24653	2.00005e-08	4.14161e-05
6:40568752	6	40568752	41	0.258	8.37235	2.10573e-08	2.29015e-05
6:39953042	6	39953042	40	0.418	7.22589	2.11704e-08	4.87518e-05
6:36432356	6	36432356	36	0.324	8.34761	2.12247e-08	3.7646e-05
6:37140287	6	37140287	37	0.365	7.81662	2.20138e-08	4.27375e-05
14:23826318	14	23826318	24	0.122	-10.5076	2.22937e-08	4.85529e-05
6:33726723	6	33726723	34	0.374	-7.20049	2.24167e-08	4.0205e-05
6:39939773	6	39939773	40	0.259	-8.18638	2.31044e-08	5.06844e-05
6:38289304	6	38289304	38	0.397	-7.67821	2.35973e-08	3.76841e-05
6:39940849	6	39940849	40	0.417	-7.20264	2.37094e-08	4.51362e-05
6:36466733	6	36466733	36	0.369	7.91306	2.39139e-08	4.82023e-05
20:4937498	20	4937498	5	0.3	7.03617	2.51955e-08	4.64115e-05
7:90808858	7	90808858	91	0.263	8.15688	2.55199e-08	4.60073e-05
20:4662980	20	4662980	5	0.247	7.45076	2.57798e-08	4.45432e-05
20:6309912	20	6309912	6	0.469	-7.20876	2.59094e-08	3.7684e-05
6:35250631	6	35250631	35	0.435	-7.32942	2.79045e-08	3.7684e-05
6:36026273	6	36026273	36	0.461	7.36108	2.7961e-08	4.9846e-05
6:36529381	6	36529381	37	0.493	7.47907	2.8201e-08	3.68814e-05
7:90807032	7	90807032	91	0.264	8.1173	2.97854e-08	4.73757e-05
7:90808188	7	90808188	91	0.264	8.1173	2.97854e-08	4.53955e-05
20:5198767	20	5198767	5	0.497	-7.05055	3.07754e-08	4.83219e-05
6:39975581	6	39975581	40	0.256	8.19171	3.1369e-08	5.02481e-05
20:4218806	20	4218806	4	0.38	-7.22306	3.20053e-08	4.37688e-05
20:4673840	20	4673840	5	0.258	7.37234	3.29167e-08	3.74646e-05
20:5527562	20	5527562	6	0.312	-7.14283	3.33223e-08	3.77342e-05
6:35220649	6	35220649	35	0.488	-6.97948	3.72843e-08	3.605e-05
6:40505296	6	40505296	41	0.388	-7.47137	3.83726e-08	3.81187e-05
7:90845941	7	90845941	91	0.264	8.06867	3.94082e-08	4.44362e-05
6:39371669	6	39371669	39	0.323	-8.03914	3.95078e-08	3.71625e-05
6:36476002	6	36476002	36	0.325	8.22013	4.02095e-08	3.76291e-05
6:39978376	6	39978376	40	0.258	7.98989	4.08499e-08	3.19345e-05
20:4658953	20	4658953	5	0.235	7.38996	4.26292e-08	4.85046e-05
6:36582586	6	36582586	37	0.342	8.07461	4.36678e-08	2.87235e-05
7:90791131	7	90791131	91	0.264	8.01671	4.4975e-08	3.03671e-05
6:41174631	6	41174631	41	0.228	-8.70138	4.51082e-08	2.27755e-05
20:4220395	20	4220395	4	0.463	7.04955	4.72744e-08	3.44175e-05
6:38807043	6	38807043	39	0.13	9.14044	5.06306e-08	4.09241e-05
6:38816452	6	38816452	39	0.134	8.88322	5.17578e-08	4.88169e-05
14:23823651	14	23823651	24	0.119	10.2399	5.45448e-08	4.21097e-05
6:37999069	6	37999069	38	0.236	8.31649	5.72639e-08	4.46128e-05
6:35666704	6	35666704	36	0.344	-7.61619	5.97171e-08	4.87426e-05
20:6310287	20	6310287	6	0.482	-6.95397	6.49521e-08	4.59299e-05
6:40525229	6	40525229	41	0.336	7.48496	6.55766e-08	3.93419e-05
20:4806447	20	4806447	5	0.306	-7.25837	6.93616e-08	4.8726e-05
20:6301379	20	6301379	6	0.483	6.93792	7.12268e-08	4.09084e-05
6:38558369	6	38558369	39	0.295	7.14017	7.33577e-08	5.17128e-05
6:35623939	6	35623939	36	0.347	7.70471	7.63074e-08	4.21516e-05
20:6335963	20	6335963	6	0.485	6.92295	7.63614e-08	4.47317e-05
20:4891065	20	4891065	5	0.241	-7.55534	7.64313e-08	4.47088e-05
20:2611767	20	2611767	3	0.471	-6.71015	7.97807e-08	4.47088e-05
6:40473469	6	40473469	40	0.367	7.4288	8.09239e-08	4.05881e-05
20:4874785	20	4874785	5	0.319	-7.20721	8.2321e-08	3.93183e-05
20:4735928	20	4735928	5	0.307	-7.20861	8.24679e-08	4.91553e-05
20:4875729	20	4875729	5	0.319	-7.1942	8.75003e-08	4.85174e-05
20:4978213	20	4978213	5	0.221	7.54395	8.98011e-08	4.92047e-05
6:35626108	6	35626108	36	0.347	7.659	9.18311e-08	4.82282e-05
20:6325657	20	6325657	6	0.485	6.84936	9.20301e-08	4.4568e-05
20:6336694	20	6336694	6	0.484	6.8923	9.27971e-08	4.5859e-05
20:6324625	20	6324625	6	0.484	6.83846	9.50277e-08	4.80385e-05
20:4331799	20	4331799	4	0.432	-6.90713	9.51158e-08	3.81085e-05
20:4773387	20	4773387	5	0.306	7.18352	9.57631e-08	4.88906e-05
6:36302201	6	36302201	36	0.375	7.07817	9.71679e-08	4.88906e-05
20:6375976	20	6375976	6	0.482	-6.90865	1.00127e-07	4.46587e-05
6:39718711	6	39718711	40	0.283	7.74792	1.03514e-07	4.86755e-05
20:6327301	20	6327301	6	0.484	6.83663	1.05188e-07	4.86974e-05
20:6328287	20	6328287	6	0.484	6.83663	1.05188e-07	4.8875e-05
20:4880129	20	4880129	5	0.319	7.15265	1.05442e-07	4.07082e-05
20:6330448	20	6330448	6	0.482	-6.85115	1.05445e-07	4.47234e-05
20:6331453	20	6331453	6	0.483	-6.84848	1.05955e-07	4.84503e-05
20:6334451	20	6334451	6	0.484	-6.83389	1.06924e-07	3.48807e-05
20:4974566	20	4974566	5	0.217	7.48775	1.07072e-07	1.88314e-05
20:4878889	20	4878889	5	0.319	7.13963	1.0887e-07	3.692e-05
20:6332192	20	6332192	6	0.483	6.85726	1.09924e-07	4.82013e-05
6:37950689	6	37950689	38	0.236	-8.06818	1.15452e-07	4.47887e-05
6:41388754	6	41388754	41	0.169	-10.9788	1.1603e-07	3.74367e-05
6:36578743	6	36578743	37	0.342	7.84042	1.16208e-07	4.46664e-05
20:6369791	20	6369791	6	0.484	6.85268	1.2077e-07	4.15621e-05
6:40478224	6	40478224	40	0.381	7.09687	1.26853e-07	3.924e-05
7:90848788	7	90848788	91	0.242	7.76146	1.27364e-07	3.924e-05
6:36556442	6	36556442	37	0.455	7.10235	1.29045e-07	4.30882e-05
6:37107774	6	37107774	37	0.364	7.35838	1.3131e-07	5.03612e-05
6:36442952	6	36442952	36	0.334	-7.56824	1.33694e-07	4.05647e-05
6:36444505	6	36444505	36	0.334	-7.56824	1.33694e-07	4.93533e-05
6:39733610	6	39733610	40	0.346	-7.2155	1.37391e-07	4.70903e-05
20:6388937	20	6388937	6	0.465	6.67375	1.37626e-07	4.16525e-05
20:3282791	20	3282791	3	0.406	-7.42912	1.41388e-07	3.48626e-05
6:36107083	6	36107083	36	0.454	-6.73305	1.42693e-07	3.24896e-05
6:38630406	6	38630406	39	0.431	-6.88943	1.44789e-07	4.24607e-05
6:37104774	6	37104774	37	0.364	7.31393	1.51388e-07	2.96265e-05
6:37979918	6	37979918	38	0.236	7.99127	1.53158e-07	3.27818e-05
6:34351631	6	34351631	34	0.353	-8.27777	1.53267e-07	3.94357e-05
6:39730068	6	39730068	40	0.345	7.23966	1.53987e-07	4.90432e-05
6:38815468	6	38815468	39	0.132	8.63841	1.6917e-07	4.16252e-05
6:34786006	6	34786006	35	0.354	-8.20297	1.746e-07	4.8722e-05
20:2667857	20	2667857	3	0.425	-7.47759	1.75504e-07	4.47572e-05
6:38819856	6	38819856	39	0.495	6.70123	1.78494e-07	4.08323e-05
6:37106212	6	37106212	37	0.364	7.26097	1.8765e-07	4.31877e-05
20:4532859	20	4532859	5	0.27	6.71022	1.88521e-07	3.74072e-05
20:4881543	20	4881543	5	0.319	6.982	2.03528e-07	3.74072e-05
20:4991565	20	4991565	5	0.222	7.30109	2.10475e-07	3.74189e-05
6:40479362	6	40479362	40	0.381	7.08889	2.19147e-07	4.90894e-05
7:90851664	7	90851664	91	0.242	7.60992	2.24842e-07	4.1857e-05
7:90863630	7	90863630	91	0.242	7.60992	2.24842e-07	4.1857e-05
7:90882079	7	90882079	91	0.242	7.60533	2.27638e-07	4.1857e-05
6:38823063	6	38823063	39	0.495	6.63208	2.35271e-07	3.98297e-05
6:37112864	6	37112864	37	0.364	7.17285	2.43939e-07	3.2683e-05
6:37115970	6	37115970	37	0.364	7.17285	2.43939e-07	3.74521e-05
6:37136794	6	37136794	37	0.364	7.17285	2.43939e-07	3.74521e-05
6:38929469	6	38929469	39	0.296	7.35121	2.45703e-07	3.74521e-05
6:34350237	6	34350237	34	0.355	-8.10687	2.52807e-07	3.74521e-05
7:90830012	7	90830012	91	0.243	7.57004	2.55651e-07	4.8634e-05
7:90832681	7	90832681	91	0.243	7.57004	2.55651e-07	4.33322e-05
7:90844254	7	90844254	91	0.243	7.57004	2.55651e-07	3.30401e-05
7:90844723	7	90844723	91	0.243	7.57004	2.55651e-07	3.30401e-05
6:33731395	6	33731395	34	0.387	-6.64285	2.55795e-07	4.43043e-05
6:38621930	6	38621930	39	0.316	-7.03108	2.62322e-07	4.76957e-05
6:34353086	6	34353086	34	0.353	-8.04027	2.7309e-07	4.3872e-05
6:34358059	6	34358059	34	0.353	-8.04027	2.7309e-07	4.18925e-05
20:4276483	20	4276483	4	0.323	6.93536	2.81758e-07	4.74902e-05
6:36363919	6	36363919	36	0.43	-6.67874	2.88141e-07	4.3095e-05
6:38619398	6	38619398	39	0.314	-6.9631	2.88841e-07	3.25944e-05
6:37123023	6	37123023	37	0.364	7.12291	2.91957e-07	3.843e-05
6:39737879	6	39737879	40	0.407	-6.68126	3.02441e-07	5.1015e-05
6:40514731	6	40514731	41	0.486	6.99529	3.2476e-07	4.45244e-05
6:34339837	6	34339837	34	0.355	-8.02786	3.4236e-07	3.25629e-05
6:37931903	6	37931903	38	0.261	-7.39083	3.4537e-07	2.83047e-05
20:6354931	20	6354931	6	0.464	-6.4039	3.61368e-07	3.25039e-05
20:4819449	20	4819449	5	0.233	6.85404	3.62467e-07	3.25039e-05
6:34344002	6	34344002	34	0.355	-8.01032	3.67792e-07	4.51772e-05
6:39898484	6	39898484	40	0.156	-8.58901	3.70983e-07	2.839e-05
6:34320435	6	34320435	34	0.355	-8.0072	3.80768e-07	4.07426e-05
6:34330004	6	34330004	34	0.355	-8.0072	3.80768e-07	4.9287e-05
6:38097011	6	38097011	38	0.471	-6.79039	3.82902e-07	4.57413e-05
6:39922976	6	39922976	40	0.156	8.56536	3.83615e-07	3.1353e-05
20:5018858	20	5018858	5	0.221	7.14253	3.94325e-07	3.46702e-05
20:6393504	20	6393504	6	0.496	-6.49392	3.94364e-07	5.14836e-05
20:4334493	20	4334493	4	0.369	-6.72683	4.16927e-07	3.83354e-05
6:40595120	6	40595120	41	0.236	8.12291	4.19904e-07	3.27748e-05
6:34783042	6	34783042	35	0.364	-7.72296	4.22184e-07	4.35431e-05
6:38644939	6	38644939	39	0.451	-6.32937	4.36911e-07	4.06122e-05
6:37933250	6	37933250	38	0.261	-7.33357	4.39119e-07	4.42441e-05
6:34417593	6	34417593	34	0.353	-7.92941	4.41945e-07	4.74601e-05
6:40666217	6	40666217	41	0.412	-6.86903	4.59844e-07	4.58767e-05
6:35456447	6	35456447	35	0.341	-7.10996	4.64314e-07	4.80426e-05
6:38322250	6	38322250	38	0.481	-6.80014	4.85854e-07	4.4836e-05
6:39924771	6	39924771	40	0.495	-6.55999	4.97046e-07	3.59242e-05
6:39250952	6	39250952	39	0.325	6.66037	5.20711e-07	4.76819e-05
6:40955622	6	40955622	41	0.325	6.50123	5.36115e-07	3.83915e-05
7:90694438	7	90694438	91	0.437	-6.72564	5.4459e-07	1.10759e-05
6:34430882	6	34430882	34	0.373	-7.49491	5.81204e-07	3.67965e-05
6:40951315	6	40951315	41	0.324	6.50001	5.94028e-07	4.69285e-05
6:37953254	6	37953254	38	0.261	-7.2439	5.94126e-07	7.56061e-06
6:39855658	6	39855658	40	0.049	13.4829	5.98499e-07	7.56061e-06
7:90747139	7	90747139	91	0.217	7.39678	5.99234e-07	5.04466e-05
6:36074911	6	36074911	36	0.477	-6.54559	6.09175e-07	2.87546e-05
6:39847621	6	39847621	40	0.036	16.3052	6.11813e-07	4.32494e-05
6:39849151	6	39849151	40	0.036	16.3052	6.11813e-07	4.8038e-05
6:38833043	6	38833043	39	0.367	6.30939	6.18777e-07	3.28628e-05
6:39728654	6	39728654	40	0.228	-8.35231	6.2792e-07	3.03416e-05
6:36751514	6	36751514	37	0.353	6.77885	7.07013e-07	3.15974e-05
6:40954120	6	40954120	41	0.325	6.42681	7.21977e-07	3.15933e-05
6:34409323	6	34409323	34	0.353	-7.76615	7.31904e-07	3.15933e-05
6:40608630	6	40608630	41	0.235	8.07758	7.43054e-07	3.15933e-05
6:40638337	6	40638337	41	0.237	7.91141	7.52713e-07	4.64157e-05
6:40618176	6	40618176	41	0.237	7.89998	7.82095e-07	3.03704e-05
6:40622585	6	40622585	41	0.237	7.89998	7.82095e-07	3.78808e-05
6:40626191	6	40626191	41	0.237	7.89998	7.82095e-07	2.42979e-05
6:36172372	6	36172372	36	0.478	-6.51563	7.8809e-07	3.13035e-05
6:40597712	6	40597712	41	0.235	8.05402	7.90577e-07	3.0352e-05
7:90756120	7	90756120	91	0.24	7.2114	7.9092e-07	4.2003e-05
6:39366373	6	39366373	39	0.111	9.00132	7.97458e-07	8.81113e-06
6:36170104	6	36170104	36	0.166	-7.92079	8.2213e-07	1.14079e-05
6:40628038	6	40628038	41	0.235	8.04347	8.23461e-07	4.19964e-05
6:34946503	6	34946503	35	0.352	6.83414	8.33586e-07	4.9311e-05
6:39403782	6	39403782	39	0.039	-14.8992	8.6565e-07	5.06269e-05
6:39863080	6	39863080	40	0.05	13.0848	8.81331e-07	3.03725e-05
6:35448841	6	35448841	35	0.352	-6.81924	8.82331e-07	4.26173e-05
6:35160353	6	35160353	35	0.461	6.28529	9.10418e-07	5.05856e-05
20:4424056	20	4424056	4	0.37	-6.1975	9.31074e-07	4.55608e-05
6:40635904	6	40635904	41	0.236	7.99334	9.55086e-07	4.1409e-05
6:37944827	6	37944827	38	0.263	6.73221	1.01222e-06	4.66302e-05
20:6616632	20	6616632	7	0.4	-6.17818	1.01655e-06	4.65802e-05
6:36012423	6	36012423	36	0.492	6.5015	1.0499e-06	3.55137e-05
20:4907171	20	4907171	5	0.249	6.81872	1.05351e-06	1.12676e-05
6:39908731	6	39908731	40	0.485	-6.41335	1.1044e-06	4.97181e-05
6:36161377	6	36161377	36	0.479	-6.41087	1.12978e-06	3.09122e-05
6:34787240	6	34787240	35	0.379	7.33423	1.16009e-06	4.37927e-05
6:39885647	6	39885647	40	0.051	13.0055	1.19442e-06	3.59955e-05
20:4210187	20	4210187	4	0.41	6.18768	1.21124e-06	4.09184e-05
6:39858450	6	39858450	40	0.161	7.8457	1.21757e-06	4.15321e-05
6:33613849	6	33613849	34	0.344	-6.58391	1.25292e-06	3.61191e-05
6:34412048	6	34412048	34	0.373	-7.25958	1.26357e-06	4.09405e-05
6:36813124	6	36813124	37	0.404	-6.78532	1.37459e-06	7.21336e-06
6:38146922	6	38146922	38	0.307	-6.73132	1.39289e-06	3.60013e-05
7:90930739	7	90930739	91	0.246	7.20161	1.47213e-06	4.20433e-05
6:36819287	6	36819287	37	0.404	-6.7596	1.49675e-06	5.02762e-05
6:39998670	6	39998670	40	0.035	-16.103	1.49923e-06	2.69488e-05
7:90925312	7	90925312	91	0.222	7.20707	1.50348e-06	4.97092e-05
6:38021694	6	38021694	38	0.356	-6.66531	1.52424e-06	4.0886e-05
20:4422634	20	4422634	4	0.374	-6.08375	1.59441e-06	4.0886e-05
14:23971515	14	23971515	24	0.152	8.30169	1.63178e-06	4.0886e-05
20:6586964	20	6586964	7	0.376	-6.10758	1.66295e-06	4.59053e-05
6:36817266	6	36817266	37	0.404	-6.72207	1.73742e-06	1.84966e-05
6:36818704	6	36818704	37	0.404	-6.72207	1.73742e-06	3.45786e-05
6:36821474	6	36821474	37	0.404	-6.72207	1.73742e-06	2.97258e-05
6:40951786	6	40951786	41	0.324	6.33835	1.77404e-06	3.60021e-05
6:37837605	6	37837605	38	0.109	-9.97055	1.83792e-06	4.80213e-05
6:34786902	6	34786902	35	0.367	-7.29179	1.84028e-06	4.75854e-05
14:23866325	14	23866325	24	0.18	-7.85166	1.91287e-06	2.60869e-05
7:90907719	7	90907719	91	0.222	7.12731	1.95882e-06	3.78633e-05
6:40949037	6	40949037	41	0.323	-6.16898	1.97547e-06	4.077e-05
6:35352112	6	35352112	35	0.43	-6.18135	2.09763e-06	4.077e-05
6:40156334	6	40156334	40	0.129	8.34252	2.13362e-06	4.07706e-05
20:2706222	20	2706222	3	0.415	-6.91905	2.17419e-06	3.00734e-05
6:36831813	6	36831813	37	0.403	-6.66458	2.19911e-06	5.20813e-05
6:36834692	6	36834692	37	0.403	-6.66458	2.19911e-06	4.79879e-05
6:36835500	6	36835500	37	0.403	-6.66071	2.22873e-06	3.53549e-05
14:23811461	14	23811461	24	0.178	7.75327	2.24316e-06	3.76329e-05
20:2735597	20	2735597	3	0.472	-5.88872	2.26846e-06	2.08564e-05
6:33007587	6	33007587	33	0.342	6.13377	2.27682e-06	5.24628e-06
6:40736944	6	40736944	41	0.313	-7.14598	2.27799e-06	4.72488e-05
6:40918740	6	40918740	41	0.344	-6.92543	2.28482e-06	4.60057e-05
6:39386852	6	39386852	39	0.124	-9.28411	2.39411e-06	2.91603e-05
6:38789984	6	38789984	39	0.014	18.5012	2.42465e-06	4.28089e-05
20:4356909	20	4356909	4	0.4	6.15861	2.48174e-06	4.70098e-05
6:39927521	6	39927521	40	0.488	-6.22626	2.62334e-06	4.77914e-05
14:23859931	14	23859931	24	0.18	-7.81554	2.66268e-06	3.79057e-05
6:37806387	6	37806387	38	0.377	6.44635	2.70105e-06	4.66023e-05
20:4345376	20	4345376	4	0.407	-6.15	2.71691e-06	4.66023e-05
20:4617648	20	4617648	5	0.332	6.09766	2.73564e-06	4.66053e-05
6:37765250	6	37765250	38	0.306	6.8424	2.77635e-06	4.66158e-05
20:4139957	20	4139957	4	0.475	6.16436	2.84536e-06	4.75181e-05
20:4142700	20	4142700	4	0.475	6.16436	2.84536e-06	4.66956e-05
20:4141413	20	4141413	4	0.475	6.16339	2.85349e-06	4.30946e-05
20:4139389	20	4139389	4	0.475	6.1617	2.86407e-06	2.97376e-05
6:35344992	6	35344992	35	0.428	-6.10154	2.87882e-06	4.14311e-05
20:4145545	20	4145545	4	0.475	6.15037	2.92905e-06	4.74249e-05
6:41229390	6	41229390	41	0.259	7.70006	2.9904e-06	2.92352e-05
6:35159377	6	35159377	35	0.356	6.52193	3.00701e-06	4.68108e-05
6:35305911	6	35305911	35	0.43	-6.09582	3.00729e-06	3.52303e-05
14:23880302	14	23880302	24	0.18	-7.75907	3.05118e-06	5.03816e-05
20:4326318	20	4326318	4	0.406	-6.13156	3.05357e-06	3.60906e-05
6:35284938	6	35284938	35	0.171	7.06564	3.0755e-06	4.73609e-05
20:4410038	20	4410038	4	0.371	-5.90651	3.09788e-06	4.75294e-05
6:40497522	6	40497522	40	0.301	-6.97825	3.10213e-06	4.11715e-05
6:35300300	6	35300300	35	0.431	-6.08941	3.12749e-06	3.76731e-05
6:35347849	6	35347849	35	0.429	-6.07037	3.22486e-06	3.39672e-05
6:38089862	6	38089862	38	0.393	-6.52127	3.23616e-06	4.76368e-05
6:34714757	6	34714757	35	0.373	6.80067	3.41981e-06	3.3915e-05
6:33728488	6	33728488	34	0.218	-7.1618	3.42261e-06	3.3915e-05
20:4394394	20	4394394	4	0.403	-6.04544	3.4492e-06	4.26333e-05
7:90821986	7	90821986	91	0.188	7.15948	3.50752e-06	4.26333e-05
7:90823320	7	90823320	91	0.188	7.15948	3.50752e-06	4.26333e-05
6:40545180	6	40545180	41	0.342	-6.37791	3.60348e-06	3.15218e-05
6:40550553	6	40550553	41	0.342	-6.37791	3.60348e-06	4.43715e-05
6:40551552	6	40551552	41	0.342	-6.37791	3.60348e-06	3.62235e-05
14:24163571	14	24163571	24	0.177	-7.4163	3.61498e-06	2.93458e-05
6:40458173	6	40458173	40	0.398	6.23786	3.78663e-06	4.65811e-05
6:40508147	6	40508147	41	0.302	-6.89433	3.90515e-06	2.92905e-05
14:23932785	14	23932785	24	0.18	-7.65872	3.91714e-06	4.75908e-05
6:40338033	6	40338033	40	0.468	-6.07656	3.94988e-06	4.69924e-05
14:23905904	14	23905904	24	0.181	-7.65982	3.9873e-06	3.79428e-05
6:36118333	6	36118333	36	0.432	-6.00488	4.05121e-06	4.76886e-05
6:40338813	6	40338813	40	0.469	-6.0408	4.08386e-06	4.71639e-05
6:34636703	6	34636703	35	0.374	6.71415	4.20093e-06	4.46188e-05
20:4633738	20	4633738	5	0.311	5.98388	4.27908e-06	3.23048e-05
6:36164022	6	36164022	36	0.485	-6.0154	4.30534e-06	4.82808e-05
6:40472885	6	40472885	40	0.397	6.18121	4.3575e-06	4.70691e-05
6:40933517	6	40933517	41	0.272	7.26165	4.39434e-06	5.26204e-05
20:6816485	20	6816485	7	0.38	-5.93978	4.39617e-06	7.05364e-06
7:80815603	7	80815603	81	0.483	6.0118	4.4601e-06	4.56939e-05
6:36955129	6	36955129	37	0.444	-5.68112	4.54198e-06	1.27008e-05
6:40100471	6	40100471	40	0.036	-15.4999	4.65465e-06	4.61669e-05
20:5405122	20	5405122	5	0.383	-6.07759	4.8619e-06	7.03427e-05
20:4304946	20	4304946	4	0.124	11.5215	4.92158e-06	4.47255e-05
6:39966235	6	39966235	40	0.489	-6.03979	4.97853e-06	4.47255e-05
6:40458979	6	40458979	40	0.398	6.12517	5.1796e-06	4.47255e-05
6:40459898	6	40459898	40	0.398	6.12517	5.1796e-06	4.47255e-05
6:40461947	6	40461947	40	0.398	-6.12517	5.1796e-06	4.13111e-05
6:40462504	6	40462504	40	0.398	6.12517	5.1796e-06	4.13111e-05
6:38093634	6	38093634	38	0.393	-6.37218	5.19911e-06	2.91258e-05
6:38101292	6	38101292	38	0.393	-6.37218	5.19911e-06	3.70618e-05
14:23820136	14	23820136	24	0.178	7.58196	5.30474e-06	4.47313e-05
6:37191966	6	37191966	37	0.255	6.71965	5.33346e-06	2.8191e-05
6:40463620	6	40463620	40	0.398	-6.11608	5.34137e-06	3.60323e-05
14:23942323	14	23942323	24	0.165	7.70378	5.34753e-06	4.4359e-05
6:39085134	6	39085134	39	0.282	-6.80636	5.48119e-06	4.10411e-05
7:90622467	7	90622467	91	0.437	-6.11785	5.80795e-06	2.75236e-05
6:40548477	6	40548477	41	0.343	-6.35947	5.82517e-06	4.66452e-05
14:23981591	14	23981591	24	0.157	7.76426	5.84822e-06	2.91306e-05
6:39260786	6	39260786	39	0.493	5.95268	6.0933e-06	7.03151e-05
14:23812225	14	23812225	24	0.178	-7.52628	6.20351e-06	6.99142e-06
21:66148304	21	66148304	66	0.426	4.83044	6.59041e-06	4.26788e-05
6:40252036	6	40252036	40	0.035	15.3095	6.68118e-06	4.44436e-05
6:40547015	6	40547015	41	0.343	-6.19578	6.69251e-06	3.26938e-05
6:33345375	6	33345375	33	0.443	-6.0697	6.73494e-06	4.70042e-05
7:90754196	7	90754196	91	0.183	7.07655	6.74146e-06	4.70042e-05
6:40345703	6	40345703	40	0.469	-5.8994	6.79929e-06	2.331e-05
6:40348491	6	40348491	40	0.469	-5.8994	6.79929e-06	7.02958e-05
21:66147078	21	66147078	66	0.426	4.82227	6.85064e-06	4.08865e-05
6:39893836	6	39893836	40	0.268	-6.31899	6.94618e-06	4.27181e-05
6:33371588	6	33371588	33	0.245	-6.17986	6.99787e-06	4.53243e-05
6:37032906	6	37032906	37	0.393	5.99919	7.00665e-06	4.44023e-05
6:33341847	6	33341847	33	0.443	-6.05941	7.04947e-06	5.6103e-06
6:38791303	6	38791303	39	0.015	-17.0466	7.05332e-06	7.49615e-06
6:40298541	6	40298541	40	0.036	-14.7279	7.25156e-06	7.04534e-06
6:40262465	6	40262465	40	0.036	15.189	7.2787e-06	4.27586e-05
20:1946870	20	1946870	2	0.398	-6.16222	7.35826e-06	3.27034e-05
7:90765360	7	90765360	91	0.183	7.04297	7.42923e-06	2.87514e-05
6:41236351	6	41236351	41	0.256	7.51031	7.45295e-06	3.68306e-05
6:40439207	6	40439207	40	0.267	-6.63211	7.53601e-06	2.80799e-05
14:23917560	14	23917560	24	0.167	7.59256	7.59871e-06	6.98665e-06
6:40243081	6	40243081	40	0.035	-15.2013	7.8126e-06	2.79066e-05
6:36083853	6	36083853	36	0.43	-5.7569	8.05169e-06	4.8571e-05
6:38116481	6	38116481	38	0.363	-6.01963	8.12995e-06	4.43827e-05
14:23981200	14	23981200	24	0.158	7.58544	8.16544e-06	2.79394e-05
20:5117398	20	5117398	5	0.308	5.64893	8.45554e-06	5.02084e-05
6:40340697	6	40340697	40	0.466	5.82426	8.6189e-06	4.71439e-05
6:40342366	6	40342366	40	0.466	5.82426	8.6189e-06	4.71439e-05
6:40343310	6	40343310	40	0.466	5.82426	8.6189e-06	4.71439e-05
6:37248754	6	37248754	37	0.315	-6.43405	8.81114e-06	3.85493e-05
6:32036701	6	32036701	32	0.322	6.77732	8.86285e-06	3.47235e-05
6:32144008	6	32144008	32	0.278	7.49908	8.92808e-06	2.83412e-05
7:90874783	7	90874783	91	0.221	6.62036	8.96398e-06	3.63496e-05
16:5763401	16	5763401	6	0.261	6.10012	9.05167e-06	4.27732e-05
6:40450905	6	40450905	40	0.398	5.96482	9.22644e-06	4.46525e-05
6:40452212	6	40452212	40	0.398	5.96482	9.22644e-06	4.46525e-05
6:40453139	6	40453139	40	0.398	5.96482	9.22644e-06	4.46525e-05
6:38055681	6	38055681	38	0.339	5.54512	9.24078e-06	5.16596e-05
6:40474722	6	40474722	40	0.396	5.95306	9.4751e-06	4.47132e-05
6:40471253	6	40471253	40	0.398	5.94702	9.59085e-06	4.4751e-05
6:40472046	6	40472046	40	0.398	5.94702	9.59085e-06	4.4751e-05
7:90730890	7	90730890	91	0.231	6.58454	9.60889e-06	3.64985e-05
7:90809865	7	90809865	91	0.188	6.82818	9.64926e-06	3.39266e-05
6:35512296	6	35512296	36	0.312	5.83484	9.6619e-06	4.64548e-05
7:90234824	7	90234824	90	0.107	8.18339	9.69459e-06	2.36096e-05
21:66143382	21	66143382	66	0.409	-4.71971	9.82406e-06	7.08829e-05
7:90837899	7	90837899	91	0.222	6.52307	9.86904e-06	3.70926e-05

## Sheet: Genetic Correlations
	From mvLMM log file: GEMMA
	REML Estimate for Vg in the null model:						Vg1 = Genetic Variance of trait 1
	BW	WW	YW				Vg12 = Genetic Covariance between traits 1 and 2 (i.e., BW and WW for example)
BW	34.265				Genetic Correlations
WW	72.7631	532.494			BW, WW	0.538677	0.538677	WW, YW	0.843433
YW	133.368	888.143	2082.33		BW, YW	0.499288
	se (Vg)
	BW	WW	YW
BW	1.30104
WW	4.85499	30.7827
YW	8.11084	46.0689	87.4896
					SE(rA)	Falconer and McKay Method
Heritability		SE (h2)			BW, WW	0.0140567		WW, YW	0.00629821
BW	0.51	0.01			BW, YW	0.0114696
WW	0.25	0.01
YW	0.42	0.01
Genetic Correlations (SE)
Trait	BW	WW	YW
BW	NA	0.538677 (0.014057)	0.499288 (0.011470)
WW	0.538677 (0.014057)	NA	0.843433 (0.006298)
YW	0.499288 (0.011470)	0.843433 (0.006298)	NA

## Sheet: BW_GxE_GWAA
U.S. Ecoregion	SNP Position	CHR	BP	Rounded Mb	MAF	Regression Beta	P-value	PVE
Desert	2:45202618	2	45202618	45	0.29	-2.30458	5.52158e-06	0.000348558
	2:45204087	2	45204087	45	0.29	-2.30382	5.56234e-06	0.000348551
	2:45192530	2	45192530	45	0.29	-2.30359	5.5735e-06	0.000348555
	2:45198241	2	45198241	45	0.29	-2.30359	5.5735e-06	0.000348555
Southeast	12:33235043	12	33235043	33	0.068	3.40886	1.91684e-06	0.000105866
	12:29898666	12	29898666	30	0.072	-2.97952	2.1124e-06	0.000137429
	12:34735340	12	34735340	35	0.107	-2.63021	4.17752e-06	0.000166085
	2:11805168	2	11805168	12	0.459	1.54653	5.7385e-06	0.000466449
	12:33255411	12	33255411	33	0.113	2.50011	7.04723e-06	0.000175124
	2:11837738	2	11837738	12	0.458	1.51171	8.69724e-06	0.000469298
	2:11806565	2	11806565	12	0.462	1.51914	9.23634e-06	0.000462021
High Plains	22:1424751	22	1424751	1	0.277	-1.08241	1.22994e-07	0.00152394
	22:1435631	22	1435631	1	0.277	-1.08241	1.22994e-07	0.00152394
	22:1457780	22	1457780	1	0.307	1.02386	2.67369e-07	0.00161159
	22:1459788	22	1459788	1	0.308	0.998174	6.03173e-07	0.00159498
	22:1472804	22	1472804	1	0.278	1.00697	8.2664e-07	0.00152909
	22:1496302	22	1496302	1	0.283	-1.00126	8.53934e-07	0.00154256
	22:1416825	22	1416825	1	0.398	-0.918549	9.64663e-07	0.00181461
	22:1723865	22	1723865	2	0.346	0.951164	1.13415e-06	0.00167055
	22:1783028	22	1783028	2	0.337	0.94547	1.21982e-06	0.00168071
	22:1780700	22	1780700	2	0.336	0.944241	1.26123e-06	0.00168049
	20:12824108	20	12824108	13	0.045	2.06238	1.26276e-06	0.000352693
	22:1774195	22	1774195	2	0.332	0.945539	1.31126e-06	0.00167055
	22:1777057	22	1777057	2	0.336	0.940904	1.41033e-06	0.00167693
	23:36254084	23	36254084	36	0.025	3.16682	3.03788e-06	0.000138862
	22:1456701	22	1456701	1	0.351	0.894732	3.48468e-06	0.00171584
	4:33916387	4	33916387	34	0.252	-0.995243	4.24052e-06	0.00136299
	22:1453636	22	1453636	1	0.35	0.883045	5.00305e-06	0.00170483
	1:97482215	1	97482215	97	0.38	-0.873918	5.20071e-06	0.00173437
Arid Prairie	26:7226313	26	7226313	7	0.457	1.35018	4.56756e-08	0.000779756
	26:7227074	26	7227074	7	0.456	1.31661	1.00161e-07	0.000778268
	26:7232736	26	7232736	7	0.458	1.31475	1.01053e-07	0.000780001
	26:7229306	26	7229306	7	0.456	-1.31327	1.03894e-07	0.000780283
	26:7235940	26	7235940	7	0.457	1.28956	1.70816e-07	0.000781711
	26:7231549	26	7231549	7	0.457	1.28865	1.74243e-07	0.000781711
	26:7230143	26	7230143	7	0.458	1.28754	1.78662e-07	0.000781669
	26:7239097	26	7239097	7	0.452	-1.27331	2.56196e-07	0.000778799
	26:7239827	26	7239827	7	0.451	-1.24602	4.47402e-07	0.000780293
	22:9743701	22	9743701	10	0.089	2.69395	2.45752e-06	0.000145528
	22:9744719	22	9744719	10	0.089	2.68543	2.64215e-06	0.000145534
	22:9717731	22	9717731	10	0.083	2.70786	3.39885e-06	0.000139997
	22:9742997	22	9742997	10	0.083	-2.69317	3.93052e-06	0.0001397
	15:84804908	15	84804908	85	0.05	-3.43753	7.37406e-06	8.09014e-05
Upper Midwest and Northeast	14:79490803	14	79490803	80	0.075	1.79208	8.75202e-06	0.000462003

## Sheet: WW_GxE_GWAA
U.S. Ecoregion	SNP Position	CHR	BP	Rounded Mb	MAF	Regression Beta	P-value	PVE
Desert	25:1549026	25	1549026	2	0.023	-59.1597	6.39719e-06	2.03544e-07
	19:14926962	19	14926962	15	0.021	-60.6313	2.97762e-06	2.61666e-07
	8:15324339	8	15324339	15	0.013	71.6491	8.92568e-06	3.23583e-07
	8:20124055	8	20124055	20	0.013	-91.9047	3.6081e-09	3.55959e-07
	15:23955190	15	23955190	24	0.012	-74.0874	2.58448e-07	3.56123e-07
	7:44032791	7	44032791	44	0.027	-35.4913	5.00499e-06	2.25235e-07
	10:73353519	10	73353519	73	0.049	-36.8428	1.96343e-06	2.35826e-07
	6:88131592	6	88131592	88	0.014	42.1883	2.93494e-06	2.34519e-07
	7:98480461	7	98480461	98	0.161	17.9845	3.35975e-06	3.79323e-07
	7:99107457	7	99107457	99	0.296	15.1754	1.79346e-06	5.4142e-06
	7:100759400	7	100759400	101	0.216	19.5264	2.90529e-07	7.4769e-06
	25:1690567	25	1690567	2	0.024	-58.6234	7.30174e-06	4.53867e-07
	24:1855480	24	1855480	2	0.387	-13.7429	7.40224e-06	5.04288e-06
	12:13556585	12	13556585	14	0.021	-94.615	2.30549e-07	5.04292e-06
	19:13784009	19	13784009	14	0.014	-66.2361	4.70621e-07	5.04271e-06
	19:14811519	19	14811519	15	0.018	-51.7062	3.07946e-06	5.04286e-06
	8:15327350	8	15327350	15	0.013	71.6205	9.00376e-06	5.04273e-06
	8:17701824	8	17701824	18	0.012	-95.2134	1.78929e-07	5.04294e-06
	8:18528688	8	18528688	19	0.019	61.1609	1.24496e-06	5.04331e-06
	8:20133488	8	20133488	20	0.018	-79.7584	7.78513e-08	1.79285e-06
	8:20128079	8	20128079	20	0.018	-79.0581	1.00317e-07	4.92972e-07
	8:20571155	8	20571155	21	0.011	-125.135	1.86673e-10	7.76797e-06
	15:23007035	15	23007035	23	0.011	102.784	2.94125e-09	7.77245e-06
	15:23701158	15	23701158	24	0.03	-47.5086	7.67349e-06	1.30785e-06
	15:24678847	15	24678847	25	0.011	-57.2504	8.22626e-06	7.82252e-06
	18:36096245	18	36096245	36	0.011	-97.9206	1.55057e-07	7.81956e-06
	8:40892371	8	40892371	41	0.016	-62.1806	4.9136e-06	3.9029e-07
	7:44070595	7	44070595	44	0.027	35.3492	5.46386e-06	7.83119e-06
	7:44076357	7	44076357	44	0.027	35.3492	5.46386e-06	9.63371e-07
	18:49593371	18	49593371	50	0.07	32.1901	1.13688e-06	4.65835e-07
	10:73370642	10	73370642	73	0.054	-36.0763	7.7659e-06	6.38636e-07
	6:82009703	6	82009703	82	0.011	-66.4858	2.73621e-06	5.23832e-06
	6:88162817	6	88162817	88	0.012	43.2807	3.49869e-06	9.0123e-07
	6:88099720	6	88099720	88	0.014	42.1825	5.68461e-06	6.4975e-06
	6:88109883	6	88109883	88	0.014	-42.1825	5.68461e-06	6.49757e-06
	6:87878681	6	87878681	88	0.011	45.6498	7.06093e-06	6.31206e-06
	7:98481194	7	98481194	98	0.16	17.7615	4.50329e-06	6.43544e-06
	7:98475828	7	98475828	98	0.161	17.2885	8.31797e-06	5.23092e-06
	7:99101103	7	99101103	99	0.297	15.1676	1.80302e-06	4.23413e-07
	7:99108396	7	99108396	99	0.297	14.9287	2.42542e-06	1.29746e-06
	7:99112672	7	99112672	99	0.296	14.9204	2.46758e-06	6.07628e-06
	7:99109392	7	99109392	99	0.295	14.831	2.7851e-06	1.29736e-06
	7:100005548	7	100005548	100	0.169	16.9547	8.89873e-06	1.29736e-06
	7:100758614	7	100758614	101	0.348	16.4545	3.78096e-07	9.07731e-07
	7:100782712	7	100782712	101	0.205	19.5176	7.48125e-07	9.07731e-07
	7:100780823	7	100780823	101	0.205	19.5058	7.59655e-07	4.56429e-07
	7:100760772	7	100760772	101	0.205	19.5051	7.60775e-07	7.59448e-07
	7:100770051	7	100770051	101	0.205	19.5002	7.65339e-07	4.59039e-07
	7:100765951	7	100765951	101	0.205	19.4934	7.72381e-07	8.34195e-06
	7:100771264	7	100771264	101	0.205	19.4928	7.72571e-07	6.95649e-07
	7:100773239	7	100773239	101	0.205	19.4698	7.95214e-07	1.20501e-06
	7:101078636	7	101078636	101	0.253	16.1101	3.5422e-06	4.75862e-07
	7:101077224	7	101077224	101	0.253	16.0905	3.63953e-06	5.21263e-06
	7:101076109	7	101076109	101	0.246	16.2886	3.82643e-06	5.38468e-06
	7:101088310	7	101088310	101	0.247	16.0599	4.22434e-06	3.01434e-07
	7:101089896	7	101089896	101	0.226	16.3377	5.43691e-06	3.0142e-07
Southeast	6:42079944	6	42079944	42	0.443	9.8069	5.80585e-06	1.61887e-06
	6:42115395	6	42115395	42	0.442	-9.68223	6.07838e-06	1.02779e-05
	9:83683357	9	83683357	84	0.054	23.636	7.56152e-06	1.04992e-05
	9:83672779	9	83672779	84	0.054	23.5793	7.93325e-06	1.04415e-05
	6:42095801	6	42095801	42	0.442	-9.53399	8.90581e-06	1.02248e-05
	10:22211097	10	22211097	22	0.023	-24.1421	9.4611e-06	1.72584e-06
	9:59445889	9	59445889	59	0.307	9.58785	9.83892e-06	1.7262e-06
High Plains	10:63100718	10	63100718	63	0.235	-6.64369	2.60756e-06	3.05135e-05
	10:63106610	10	63106610	63	0.235	-6.64369	2.60756e-06	3.05135e-05
	10:62960392	10	62960392	63	0.285	-6.20901	3.41043e-06	3.41201e-05
	8:16727051	8	16727051	17	0.286	-5.89396	9.58512e-06	3.43905e-05
Arid Prairie	10:29061581	10	29061581	29	0.812	-12.8953	1.35712e-07	9.34738e-06
	27:38893468	27	38893468	39	0.436	8.05625	5.65175e-06	9.34738e-06
	10:31271070	10	31271070	31	0.203	10.5241	6.68934e-06	9.34738e-06
	27:38867464	27	38867464	39	0.58	-7.94927	7.43402e-06	9.34738e-06
	27:38898651	27	38898651	39	0.437	7.94565	7.71948e-06	9.34738e-06
	27:38876010	27	38876010	39	0.582	-7.86398	9.49351e-06	9.34738e-06
Foothills	21:44864414	21	44864414	45	0.048	85.8851	1.90682e-06	1.37616e-07
	14:23095328	14	23095328	23	0.014	-98.9155	2.07179e-06	1.03018e-07
	12:49910381	12	49910381	50	0.017	-98.678	2.16387e-06	1.0313e-07
	5:79923545	5	79923545	80	0.024	118.728	2.56033e-06	7.02138e-08
	5:79966627	5	79966627	80	0.024	118.649	2.60051e-06	7.02121e-08
	5:79979309	5	79979309	80	0.024	118.547	2.65232e-06	7.02124e-08
	11:69325299	11	69325299	69	0.051	118.159	2.81946e-06	7.02984e-08
	11:69327098	11	69327098	69	0.051	118.153	2.82247e-06	7.02985e-08
	11:69357907	11	69357907	69	0.052	118.131	2.83406e-06	7.02996e-08
	16:74735663	16	74735663	75	0.305	19.6872	2.86714e-06	2.52854e-06
	16:74736427	16	74736427	75	0.305	19.687	2.86776e-06	2.52855e-06
	11:69332179	11	69332179	69	0.05	118.029	2.89108e-06	7.02985e-08
	11:69336500	11	69336500	69	0.05	118.029	2.89108e-06	7.02985e-08
	11:69337706	11	69337706	69	0.05	118.026	2.89258e-06	7.02988e-08
	11:69341166	11	69341166	69	0.05	118.026	2.89258e-06	7.02988e-08
	1:148149815	1	148149815	148	0.012	118.146	2.96179e-06	7.00104e-08
	5:77910493	5	77910493	78	0.031	-117.747	3.09636e-06	7.02102e-08
	5:77928784	5	77928784	78	0.031	-117.723	3.11454e-06	7.0203e-08
	5:77903820	5	77903820	78	0.031	-117.706	3.12036e-06	7.0211e-08
	5:77928157	5	77928157	78	0.031	-117.708	3.12231e-06	7.02049e-08
	16:74738247	16	74738247	75	0.305	19.4163	3.15602e-06	2.5777e-06
	5:77924177	5	77924177	78	0.032	-117.646	3.15928e-06	7.02063e-08
	19:58820997	19	58820997	59	0.02	-117.491	3.25399e-06	7.02075e-08
	5:77942010	5	77942010	78	0.029	-117.142	3.47957e-06	7.02074e-08
	5:77931323	5	77931323	78	0.029	-116.87	3.66932e-06	7.02005e-08
	14:49262581	14	49262581	49	0.035	-82.7004	3.91054e-06	1.39396e-07
	1:61249019	1	61249019	61	0.013	-95.2092	4.96943e-06	1.02906e-07
	1:61252921	1	61252921	61	0.012	-94.5926	5.73938e-06	1.02873e-07
	10:70014003	10	70014003	70	0.098	-39.6902	9.89459e-06	5.5472e-07
Forested Mountains	2:23136698	2	23136698	23	0.366	6.61572	7.18461e-07	3.51605e-05
	2:21525291	2	21525291	22	0.394	-6.11834	6.97093e-06	3.38021e-05
	11:10880705	11	10880705	11	0.015	-20.7334	7.74397e-06	2.91432e-06
	16:32012004	16	32012004	32	0.169	7.81611	8.34449e-06	2.03598e-05
	28:16764567	28	16764567	17	0.217	7.44792	9.95334e-06	2.20418e-05
Fescue Belt	14:15423302	14	15423302	15	0.2	-7.60618	1.89656e-06	2.42643e-05
Upper Midwest and Northeast	28:24321729	28	24321729	24	0.404	-6.6268	6.12456e-07	4.28566e-05
	28:24317641	28	24317641	24	0.466	-6.08881	4.2048e-06	4.31998e-05
	28:24327433	28	24327433	24	0.465	-6.08753	4.36433e-06	4.3072e-05
	14:43729938	14	43729938	44	0.024	19.114	6.06329e-06	4.23861e-06
	14:43733210	14	43733210	44	0.024	19.114	6.06329e-06	4.23861e-06
	28:24300213	28	24300213	24	0.392	5.98416	6.98988e-06	4.26664e-05
	28:24309236	28	24309236	24	0.466	-5.90152	8.28743e-06	4.31618e-05

## Sheet: YW_GxE_GWAA
U.S. Ecoregion	SNP Position	CHR	BP	Rounded Mb	MAF	Regression Beta	P-value	PVE
Desert	7:12981859	7	12981859	13	0.328	-22.2492	2.3481e-06	3.50592e-06
	5:63686037	5	63686037	64	0.3	23.0035	3.26516e-06	3.18655e-06
	5:13528707	5	13528707	14	0.329	21.1514	6.74591e-06	3.52689e-06
	3:101982861	3	101982861	102	0.021	-62.3533	7.95325e-06	3.99526e-07
	29:22471593	29	22471593	22	0.041	59.3544	8.27669e-06	4.39234e-07
	3:99900978	3	99900978	100	0.021	-62.2074	8.44914e-06	3.99075e-07
	26:14102131	26	14102131	14	0.18	25.5262	9.69295e-06	2.3387e-06
Southeast	14:58087005	14	58087005	58	0.401	-18.8348	3.09507e-06	3.99155e-06
	14:58389584	14	58389584	58	0.487	17.5926	3.53514e-06	4.52147e-06
	14:58387053	14	58387053	58	0.487	17.5033	3.68871e-06	4.55042e-06
	22:46175038	22	46175038	46	0.313	17.845	4.56065e-06	4.29461e-06
	12:43933525	12	43933525	44	0.129	-25.6717	8.20646e-06	1.96405e-06
	12:42746014	12	42746014	43	0.19	-22.9557	8.94299e-06	2.436e-06
	12:42749571	12	42749571	43	0.19	-22.9557	8.94299e-06	2.436e-06
	14:58088573	14	58088573	58	0.403	17.86	9.94344e-06	3.98299e-06
High Plains	7:25336515	7	25336515	25	0.014	36.4269	3.92192e-08	1.47537e-06
	11:53458473	11	53458473	53	0.133	11.9774	2.7375e-06	9.93892e-06
	11:53468115	11	53468115	53	0.133	11.8581	3.41928e-06	9.94319e-06
	8:24319200	8	24319200	24	0.305	-8.99536	3.86233e-06	1.70914e-05
	8:6379874	8	6379874	6	0.471	7.86781	7.76279e-06	2.09404e-05
Arid Prairie	10:29061581	10	29061581	29	0.188	-12.8953	1.35712e-07	1.19332e-05
	27:38893468	27	38893468	39	0.436	8.05625	5.65175e-06	2.26676e-05
	10:31271070	10	31271070	31	0.203	10.5241	6.68934e-06	1.30752e-05
	27:38867464	27	38867464	39	0.42	-7.94927	7.43402e-06	2.26887e-05
	27:38898651	27	38898651	39	0.437	7.94565	7.71948e-06	2.26279e-05
	27:38876010	27	38876010	39	0.418	-7.86398	9.49351e-06	2.26435e-05
Foothills	8:15989738	8	15989738	16	0.02	211.281	4.87994e-07	4.21466e-08
	20:1983076	20	1983076	2	0.021	172.561	5.99496e-07	6.21916e-08
	20:7731101	20	7731101	8	0.017	-172.417	6.17576e-07	6.21515e-08
	4:4473358	4	4473358	4	0.029	172.068	6.27507e-07	6.23272e-08
	8:14846857	8	14846857	15	0.025	228.864	6.29757e-07	3.5221e-08
	8:14846789	8	14846789	15	0.024	228.996	6.3523e-07	3.51567e-08
	12:51888563	12	51888563	52	0.023	208.309	6.49646e-07	4.24121e-08
	9:22055707	9	22055707	22	0.014	208.169	6.61542e-07	4.24091e-08
	12:53713943	12	53713943	54	0.027	207.987	6.71969e-07	4.24316e-08
	8:17516553	8	17516553	18	0.024	207.614	6.98659e-07	4.24543e-08
	12:53698739	12	53698739	54	0.024	207.707	7.00746e-07	4.24066e-08
	16:79055670	16	79055670	79	0.061	-207.275	7.15263e-07	4.25152e-08
	8:17504527	8	17504527	18	0.024	-207.208	7.35521e-07	4.24492e-08
	12:53704866	12	53704866	54	0.026	207.137	7.48898e-07	4.24181e-08
	12:53702873	12	53702873	54	0.026	206.662	7.94247e-07	4.2416e-08
	20:21472618	20	21472618	21	0.023	-206.402	8.14078e-07	4.24402e-08
	9:70868841	9	70868841	71	0.011	205946	8.36137e-07	4.25379e-14
	20:21569855	20	21569855	22	0.028	205.94	8.593e-07	4.24482e-08
	4:4672349	4	4672349	5	0.028	-205.83	8.63035e-07	4.24786e-08
	12:50360482	12	50360482	50	0.041	169.881	8.66919e-07	6.23368e-08
	4:18228298	4	18228298	18	0.092	205.672	8.68156e-07	4.25242e-08
	12:47931592	12	47931592	48	0.018	205.839	8.86762e-07	4.23832e-08
	12:53724414	12	53724414	54	0.013	205.606	9.39253e-07	4.22844e-08
	9:24258195	9	24258195	24	0.017	204.42	9.64335e-07	4.26864e-08
	2:93350038	2	93350038	93	0.021	-204.602	9.95517e-07	4.25015e-08
	2:92507201	2	92507201	93	0.017	-204.539	1.0123e-06	4.24704e-08
	2:92533029	2	92533029	93	0.017	-204.537	1.01294e-06	4.24691e-08
	24:6264982	24	6264982	6	0.019	-204.59	1.02313e-06	4.24129e-08
	2:93166925	2	93166925	93	0.028	-204.274	1.03278e-06	4.25121e-08
	24:6318045	24	6318045	6	0.019	-204.509	1.03633e-06	4.24025e-08
	24:6319873	24	6319873	6	0.019	-204.509	1.03633e-06	4.24025e-08
	2:92562214	2	92562214	93	0.018	-204.304	1.03932e-06	4.24777e-08
	2:92562840	2	92562840	93	0.018	-204.304	1.03932e-06	4.24777e-08
	24:6247835	24	6247835	6	0.019	-204.408	1.04686e-06	4.241e-08
	2:92567767	2	92567767	93	0.018	-204.242	1.04689e-06	4.24788e-08
	2:92569263	2	92569263	93	0.018	-204.242	1.04689e-06	4.24788e-08
	2:94050202	2	94050202	94	0.034	-203.686	1.10397e-06	4.25277e-08
	2:92950730	2	92950730	93	0.021	-203.498	1.13872e-06	4.24991e-08
	12:50360842	12	50360842	50	0.038	202.47	1.20278e-06	4.27407e-08
	2:92961349	2	92961349	93	0.021	-202.759	1.24123e-06	4.25094e-08
	12:50350221	12	50350221	50	0.037	202.674	1.25708e-06	4.25007e-08
	24:7104880	24	7104880	7	0.011	203.114	1.25811e-06	4.23141e-08
	24:7120873	24	7120873	7	0.01	203.131	1.26282e-06	4.22941e-08
	24:7113286	24	7113286	7	0.01	202.965	1.28126e-06	4.23126e-08
	2:93422792	2	93422792	93	0.018	-202.529	1.28312e-06	4.249e-08
	2:93869883	2	93869883	94	0.024	-202.42	1.28739e-06	4.25242e-08
	2:93871139	2	93871139	94	0.024	-202.42	1.28739e-06	4.25242e-08
	2:93880062	2	93880062	94	0.024	-202.42	1.28739e-06	4.25242e-08
	2:93881682	2	93881682	94	0.024	-202.42	1.28739e-06	4.25242e-08
	2:93885858	2	93885858	94	0.024	-202.42	1.28739e-06	4.25242e-08
	2:93887275	2	93887275	94	0.024	-202.42	1.28739e-06	4.25242e-08
	4:60530582	4	60530582	61	0.023	202.606	1.29144e-06	4.24352e-08
	2:93984505	2	93984505	94	0.016	-202.331	1.32062e-06	4.24726e-08
	16:52110214	16	52110214	52	0.011	8760.98	1.33274e-06	2.26361e-11
	2:93280533	2	93280533	93	0.033	-202.036	1.34115e-06	4.25428e-08
	2:92980858	2	92980858	93	0.019	-202.002	1.36556e-06	4.24939e-08
	2:93055461	2	93055461	93	0.018	-201.841	1.39374e-06	4.24899e-08
	6:112861438	6	112861438	113	0.018	163.565	1.39698e-06	6.46906e-08
	2:93014722	2	93014722	93	0.019	-201.76	1.4044e-06	4.2497e-08
	2:92987785	2	92987785	93	0.019	-201.707	1.41112e-06	4.25028e-08
	2:92989502	2	92989502	93	0.019	-201.707	1.41112e-06	4.25028e-08
	2:93008519	2	93008519	93	0.019	-201.707	1.41112e-06	4.25028e-08
	2:93011742	2	93011742	93	0.019	-201.707	1.41112e-06	4.25028e-08
	2:93005976	2	93005976	93	0.019	-201.688	1.41447e-06	4.25026e-08
	2:93010144	2	93010144	93	0.019	-201.688	1.41447e-06	4.25026e-08
	2:93255137	2	93255137	93	0.017	-201.655	1.42925e-06	4.24795e-08
	2:93278547	2	93278547	93	0.017	-201.655	1.42925e-06	4.24795e-08
	2:94274196	2	94274196	94	0.017	-201.339	1.47677e-06	4.24979e-08
	2:94234843	2	94234843	94	0.017	-201.179	1.5084e-06	4.24903e-08
	2:92963648	2	92963648	93	0.017	-201.173	1.50851e-06	4.24926e-08
	2:94187454	2	94187454	94	0.017	-201.174	1.5094e-06	4.24901e-08
	2:94277717	2	94277717	94	0.017	-201.114	1.51769e-06	4.24963e-08
	2:93003110	2	93003110	93	0.017	-201.062	1.52742e-06	4.24957e-08
	2:93019687	2	93019687	93	0.017	-201.062	1.52742e-06	4.24957e-08
	2:94253348	2	94253348	94	0.017	-201.054	1.5289e-06	4.24956e-08
	2:94255739	2	94255739	94	0.017	-201.054	1.5289e-06	4.24956e-08
	2:94264979	2	94264979	94	0.017	-201.054	1.5289e-06	4.24956e-08
	2:92984323	2	92984323	93	0.017	-201.03	1.53123e-06	4.25001e-08
	12:50382988	12	50382988	50	0.02	201.089	1.54407e-06	4.2446e-08
	2:92986095	2	92986095	93	0.017	-200.953	1.54481e-06	4.25014e-08
	2:93215302	2	93215302	93	0.017	-200.963	1.54948e-06	4.24868e-08
	2:92994091	2	92994091	93	0.017	-200.913	1.55248e-06	4.25011e-08
	2:92995478	2	92995478	93	0.017	-200.913	1.55248e-06	4.25011e-08
	2:92996255	2	92996255	93	0.017	-200.913	1.55248e-06	4.25011e-08
	2:92998314	2	92998314	93	0.017	-200.913	1.55248e-06	4.25011e-08
	2:93007619	2	93007619	93	0.017	-200.913	1.55248e-06	4.25011e-08
	2:93009533	2	93009533	93	0.017	-200.913	1.55248e-06	4.25011e-08
	2:93010887	2	93010887	93	0.017	-200.83	1.56718e-06	4.25029e-08
	2:92992933	2	92992933	93	0.017	-200.762	1.57719e-06	4.2509e-08
	2:93050801	2	93050801	93	0.017	-200.765	1.58068e-06	4.24998e-08
	2:93052989	2	93052989	93	0.017	-200.765	1.58068e-06	4.24998e-08
	2:93234996	2	93234996	93	0.016	-200.568	1.62443e-06	4.24861e-08
	2:93251224	2	93251224	93	0.016	-200.568	1.62443e-06	4.24861e-08
	2:93062829	2	93062829	93	0.016	-200.478	1.63619e-06	4.24986e-08
	2:93158493	2	93158493	93	0.016	-200.388	1.65884e-06	4.24881e-08
	2:93173653	2	93173653	93	0.016	-200.273	1.68024e-06	4.2491e-08
	2:93194424	2	93194424	93	0.037	-156.502	4.62379e-06	6.36829e-08
	2:93198877	2	93198877	93	0.037	-156.322	4.73963e-06	6.36857e-08
	9:70165825	9	70165825	70	0.011	60659.3	5.6184e-06	4.16363e-13
	14:57829034	14	57829034	58	0.076	106.05	5.68478e-06	1.36073e-07
	26:36491966	26	36491966	36	0.015	-132.865	9.72385e-06	8.23653e-08
	4:59503146	4	59503146	60	0.023	179.284	9.95782e-06	4.51309e-08
Forested Mountains	13:69901459	13	69901459	70	0.295	11.3153	1.46836e-06	1.4414e-05
	13:69894816	13	69894816	70	0.299	11.0178	2.56114e-06	1.60871e-05
	13:69898651	13	69898651	70	0.3	10.9726	2.75836e-06	1.45015e-05
	13:69909140	13	69909140	70	0.3	10.843	3.56754e-06	1.45271e-05
	13:69939273	13	69939273	70	0.304	10.8004	3.87289e-06	1.4542e-05
	13:69952229	13	69952229	70	0.304	10.8004	3.87289e-06	1.45494e-05
	27:19960354	27	19960354	20	0.015	-74.6984	3.90445e-06	1.45494e-05
	2:75788214	2	75788214	76	0.485	10.2437	4.1103e-06	3.03945e-07
	2:75854506	2	75854506	76	0.432	10.2055	4.71312e-06	1.60074e-05
	2:75793954	2	75793954	76	0.494	9.88945	7.83668e-06	1.62544e-05
Fescue Belt	14:17760515	14	17760515	18	0.431	-9.26906	9.00808e-07	1.81504e-05
	18:46355454	18	46355454	46	0.274	-9.45115	4.58953e-06	1.51932e-05
	14:17967630	14	17967630	18	0.224	-10.217	8.35752e-06	1.22904e-05
	14:17654073	14	17654073	18	0.428	-8.34611	8.81881e-06	1.83226e-05
	14:17695903	14	17695903	18	0.433	-8.31968	9.576e-06	1.82921e-05
Upper Midwest and Northeast	23:37802486	23	37802486	38	0.348	-10.6831	2.12878e-06	1.95883e-05
	23:37803757	23	37803757	38	0.348	-10.6831	2.12878e-06	1.95883e-05
	11:30464541	11	30464541	30	0.474	-9.97573	2.24766e-06	2.23603e-05
	11:30474126	11	30474126	30	0.474	-9.73333	3.9916e-06	2.23297e-05
	23:44861713	23	44861713	45	0.478	-9.57579	4.81928e-06	2.26784e-05
	28:24317641	28	24317641	24	0.47	-9.74689	5.5216e-06	2.16162e-05
	28:24327433	28	24327433	24	0.469	-9.75741	5.53121e-06	2.15661e-05
	23:44874318	23	44874318	45	0.475	-9.46456	5.8201e-06	2.2813e-05
	28:24309236	28	24309236	24	0.47	-9.69789	6.13695e-06	2.16211e-05
	28:24303053	28	24303053	24	0.47	-9.64763	6.7108e-06	2.1664e-05
	28:24301782	28	24301782	24	0.47	9.64236	6.78397e-06	2.16654e-05
	28:24305106	28	24305106	24	0.47	9.63782	6.83328e-06	2.1671e-05
	28:24306086	28	24306086	24	0.469	-9.57393	7.98832e-06	2.16368e-05
	4:21040271	4	21040271	21	0.1	-16.4011	8.76628e-06	7.30704e-06

## Sheet: GxE_SampleSizes
Trait	Desert	Southeast	High Plains	Rainforesta	Arid Prairie	Foothills	Forested Mountains	Fescue Belt	Upper Midwest & Northeast	Totals
BW	546	715	3420	0	1213	143	2941	3192	3645	15815
WW	541	702	3389	0	1200	142	2909	3146	3591	15620
YW	402	442	2771	0	946	125	2171	2422	3109	12388
a Not analyzed for GxE because n = 35

## Sheet: Red Angus Contemp Groups
BW Contemporary Group Constructed by Red Angus Includes:	WW Contemporary Group Constructed by Red Angus Includes:	YW Contemporary Group Constructed by Red Angus Includes:
breeder	breeder	breeder
birth work group	birth management group	birth management group
sex	weaning work group	weaning work group
birth management group	weaning management group	weaning management group
whether animal was embryo transplant or not	sex	sex
whether animal was a twin	weaning date	weaning date
	whether animal was embryo transplant or not	whether animal was embryo transplant or not
	whether animal was a twin	whether animal was a twin
	wean feed code	wean feed code
		year work group
		yearling management group
		yearling weight date
